# Supplementary material for: Serum miRNA modulations indicate changes in retinal morphology
Source: Front Mol Neurosci. 2023 Mar 3;16:1130249. doi: 10.3389/fnmol.2023.1130249 (PMC10020626; doi:10.3389/fnmol.2023.1130249)
Supplement: Supplementary file 7 [file Table_3.XLSX]

## Sheet: A. down_miRNA
Annotation Cluster 1	Enrichment Score: 5.453335851119802
Category	Term	Count	%	PValue	Genes	List Total	Pop Hits	Pop Total	Fold Enrichment	Bonferroni	Benjamini	FDR
GOTERM_BP_DIRECT	GO:0045944~positive regulation of transcription from RNA polymerase II promoter	122	10.5536	2.92953e-11	SMARCB1, CCNT2, CRTC1, FHOD1, PRDM2, ARID4B, ETS1, BACH1, SOX2, SPIB, HOXA9, GPBP1, ZC3H12A, AKT1, SOX6, MEF2A, DDX17, MED1, MEF2C, RUNX2, RUNX1, FOXP1, TBL1XR1, KAT6A, RFX5, PGR, ZFPM2, NOTCH3, ZFP467, NOTCH1, KMT2A, TNKS, PIK3R2, FOXO3, FOXO1, ATXN7, CAMTA1, BPTF, AKIRIN2, WWTR1, AKIRIN1, ECD, NR1D2, SMAD5, PBX1, NFKB1, NFATC4, CDK7, MC1R, TFCP2, SP1, AGO1, ID4, NANOG, MDM4, ATM, SP7, DDX3X, ON…	1066	1214	19708	1.85792	1.39885e-07	1.39856e-07	1.37951e-07
GOTERM_BP_DIRECT	GO:0006357~regulation of transcription from RNA polymerase II promoter	141	12.1972	3.52264e-09	ZFP689, PRRXL1, ZFP445, SMARCB1, CCNT2, ZFP605, JMJD1C, PRDM2, ARID4B, ETS1, BACH1, BACH2, IKZF5, SOX2, SPIB, HOXA9, SOX6, MEF2A, DDX17, MED1, ZBTB39, MEF2C, ZFP697, PRKCB, ZFP459, ZFP619, RUNX2, RUNX1, FOXP1, HIC2, TBL1XR1, RFX5, PGR, ZFPM2, HOMEZ, ZFP467, DLX3, ZFP345, NOTCH1, FOXO3, FOXO1, ATXN7, PRDM16, ZKSCAN8, CAMTA1, ZBTB7A, ZKSCAN1, BPTF, SMAD9, 2810021J22RIK, SMAD5, HOPX, PBX1, NFKB1, NF…	1066	1587	19708	1.64258	1.68204e-05	5.60569e-06	5.52936e-06
GOTERM_MF_DIRECT	GO:0003700~transcription factor activity, sequence-specific DNA binding	67	5.79585	8.96745e-07	PRRXL1, ONECUT3, TFCP2L1, MEOX2, ETS1, BACH1, AFF1, BACH2, IKZF5, SOX2, MECP2, SPIB, HOXA9, GPBP1, SOX6, GTF2I, MEF2A, KLF12, MEF2C, ZHX3, ZFP697, PAX3, ARNT, RUNX2, RUNX1, FOXP1, ELF2, NR5A2, PAX7, TAL1, MTF1, RFX5, RARB, PGR, CREB5, NFAT5, NFIX, HLF, ZFP704, SRF, FOXK1, FOXO3, NR2C1, FOXO1, RELB, E2F1, ZBTB7A, STAT1, MGA, STAT3, NR1D2, FOXN3, TBX5, POU4F2, PBX1, NFKB1, NFATC4, ZFP322A, KLF7, FO…	1039	631	18412	1.88162	0.00109612	0.000365573	0.000353019
GOTERM_MF_DIRECT	GO:0000978~RNA polymerase II core promoter proximal region sequence-specific DNA binding	105	9.08304	2.28635e-06	ZFP689, ZFP445, ZFP605, ETS1, BACH1, BACH2, IKZF5, SOX2, SPIB, HOXA9, SOX6, MEF2A, MED1, ZBTB39, MEF2C, ZFP697, ZFP619, RUNX2, RUNX1, FOXP1, HIC2, RFX5, PGR, ZFP467, DLX3, ZFP345, FOXO3, ZBTB4, FOXO1, SCRT2, PRDM16, ZKSCAN8, ZBTB7A, ZKSCAN1, BPTF, SMAD9, NR1D2, SMAD5, PBX1, NFKB1, NFATC4, TFCP2, ZFP62, SP1, FUBP1, AGO1, SP6, NANOG, SP7, ZFP872, ZFP113, SP9, EZH2, ONECUT3, TFCP2L1, BMI1, MEOX2, NK…	1039	1172	18412	1.58762	0.00279231	0.000699053	0.000675046
GOTERM_BP_DIRECT	GO:0006355~regulation of transcription, DNA-templated	103	8.91003	7.12918e-06	ZFP689, PRRXL1, ZFP445, ARID4B, ETS1, BACH1, BACH2, SOX2, SPIB, HOXA9, GPBP1, SOX6, MEF2A, MED1, MEF2C, RUNX2, RUNX1, FOXP1, KAT6A, RFX5, PGR, AJUBA, HOMEZ, NOTCH3, ZFP467, DLX3, L3MBTL2, NOTCH1, KMT2A, KRBA1, FOXO3, ZBTB4, FOXO1, SCRT2, ZBTB7A, ZKSCAN1, BPTF, WWTR1, FZD7, SMAD9, NR1D2, FOXN3, SMAD5, PBX1, NFKB1, NFATC4, SMAD7, ZFP322A, ZZZ3, SP1, FUBP1, LHX1, NANOG, MNAT1, RBAK, RNF14, SETD7, YB…	1066	1224	19708	1.55575	0.033469	0.00378163	0.00373015
GOTERM_MF_DIRECT	GO:0043565~sequence-specific DNA binding	52	4.49827	1.50767e-05	PRDM2, YBX1, MEOX2, BMI1, ETS1, SOX2, SPIB, SOX6, MEF2A, MEF2C, PAX3, ARNT, FOXP1, MMP12, ZEB2, ELF2, ZEB1, NR5A2, SLTM, PAX7, RFX5, RARB, PGR, HDAC4, HLF, SRF, FOXK1, FOXO3, NR2C1, ZBTB4, FOXO1, PGBD1, PRDM16, E2F1, CAMTA1, TRP53BP1, ZBTB7A, BPTF, STAT1, STAT3, NR1D2, FOXN3, TBX5, POU4F2, PBX1, NFKB1, FOXR1, REST, TEF, SP1, NANOG, EZH2	1039	487	18412	1.89217	0.0182699	0.00264301	0.00255224
GOTERM_MF_DIRECT	GO:0003677~DNA binding	144	12.4567	2.82433e-05	ZFP689, PRRXL1, ZFP445, SMARCB1, ARID4B, ETS1, BACH1, BACH2, IKZF5, SOX2, SPIB, HOXA9, GPBP1, ZC3H12A, SOX6, GTF2I, MEF2A, MED1, MEF2C, ZFP697, APLP2, THAP2, RUNX2, RUNX1, FOXP1, HIC2, TBL1XR1, KAT6A, RFX5, PGR, ZFPM2, HOMEZ, ZFP467, DLX3, KMT2A, CCDC25, XPC, PDS5B, FOXO3, ZBTB4, PHF21A, FOXO1, SCRT2, PRDM16, CAMTA1, ZBTB7A, ZKSCAN1, XRCC2, SMAD9, NR1D2, FOXN3, SMAD5, HOPX, PBX1, NFKB1, NFATC4, S…	1039	1830	18412	1.39443	0.0339523	0.00345416	0.00333554
GOTERM_MF_DIRECT	GO:0001228~transcriptional activator activity, RNA polymerase II transcription regulatory region sequence-specific binding	52	4.49827	0.000124601	ZFP445, ZFP605, ONECUT3, PRDM2, TFCP2L1, MEOX2, ETS1, BACH1, SOX2, SPIB, HOXA9, NKRF, GTF2I, MEF2A, MEF2C, ZFP619, RUNX2, RUNX1, ZEB2, NR5A2, MTF1, RFX5, PGR, CREB5, NFAT5, ZFP467, DLX3, NFIX, HLF, SRF, FOXO3, FOXO1, RELB, ZFP11, PRDM16, MGA, STAT3, TBX5, POU4F2, PBX1, NFKB1, KLF7, TFCP2, TEF, NFIA, ZFP62, SP1, NFIB, NANOG, SP7, ZFP113, ZFP26	1039	528	18412	1.74524	0.141353	0.00952421	0.00919713
GOTERM_MF_DIRECT	GO:0000981~RNA polymerase II transcription factor activity, sequence-specific DNA binding	88	7.61246	0.00135917	ZFP689, PRRXL1, ONECUT3, PRDM2, MEOX2, ETS1, BACH1, BACH2, SOX2, SPIB, HOXA9, SOX6, ZFP280D, MEF2A, KLF12, EMX2, MEF2C, ZHX3, PEG3, ZFP935, ZFP459, PAX3, ARNT, ZFP93, RUNX2, RUNX1, FOXP1, HIC2, ZEB2, ELF2, ZEB1, PAX7, TAL1, MTF1, RFX5, ZFP251, GM10778, CREB5, HOMEZ, ZFP941, NFAT5, ZFP345, DLX3, NFIX, HLF, SRF, DBX2, FOXK1, FOXO3, ZBTB4, FOXO1, ZBTB41, DDN, RELB, SCRT2, MXI1, ZKSCAN8, E2F1, ZFP663…	1039	1118	18412	1.39485	0.810507	0.0488903	0.0472113
GOTERM_MF_DIRECT	GO:1990837~sequence-specific double-stranded DNA binding	48	4.15225	0.00269219	PRRXL1, NFAT5, DLX3, NFIX, HLF, ZFP704, ONECUT3, SRF, FOXK1, YBX1, TFCP2L1, MEOX2, FOXO3, NR2C1, ETS1, BACH2, SPIB, SCRT2, HOXA9, E2F1, ZBTB7A, KLF12, EMX2, MEF2C, PAX3, ARNT, NR1D2, SMAD5, PBX1, RUNX2, NFATC4, RUNX1, FOXP1, FOXR1, ELF2, TFCP2, NR5A2, TEF, SP1, PAX7, NFIB, MTF1, LHX1, RFX5, RARB, NANOG, SP9, CREB5	1039	547	18412	1.55503	0.963005	0.0803059	0.0775481
Annotation Cluster 2	Enrichment Score: 5.045306334127728
Category	Term	Count	%	PValue	Genes	List Total	Pop Hits	Pop Total	Fold Enrichment	Bonferroni	Benjamini	FDR
REACTOME_PATHWAY	R-MMU-194138~Signaling by VEGF	24	2.07612	6.01713e-07	PRR5, NRP2, FLT1, PDPK1, PRKCB, MAPKAP1, CTNND1, PIK3R2, MAPK14, RHOA, VAV1, CDC42, AXL, RASA1, AKT3, ELMO1, CTNNB1, AKT1, RICTOR, KRAS, ITGAV, DOCK1, WASF2, PRKACB	628	100	8557	3.27019	0.000697744	0.000669898	0.000646221
REACTOME_PATHWAY	R-MMU-9006934~Signaling by Receptor Tyrosine Kinases	58	5.0173	1.155e-06	ITGB1, PRR5, PTPRU, NRP2, FLT1, YWHAB, IRS1, CTNND1, CRKL, IGF1R, SPRED1, AKT3, AKT1, ITGAV, TNS4, PRKACB, PDGFRB, PDGFRA, DUSP3, PDPK1, PRKCB, GAB1, VAV1, RHOA, RASA1, KIT, ELMO1, STAM2, DOCK1, MAPKAP1, SRF, PIK3R3, PIK3R2, FURIN, PPP2CA, CDC42, FLRT1, RICTOR, HNRNPA1, EPS15, WASF2, POLR2L, NTRK2, PTPN18, BDNF, KIDINS220, STAT3, FN1, PTPN11, BRAF, PTPN12, AP2B1, MAPK14, AXL, NEDD4, CTNNB1, KRAS,…	628	407	8557	1.94176	0.0013389	0.000669898	0.000646221
REACTOME_PATHWAY	R-MMU-4420097~VEGFA-VEGFR2 Pathway	22	1.90311	2.11592e-06	PRR5, PDPK1, PRKCB, MAPKAP1, CTNND1, PIK3R2, MAPK14, RHOA, VAV1, CDC42, AXL, RASA1, AKT3, ELMO1, CTNNB1, AKT1, RICTOR, KRAS, ITGAV, DOCK1, WASF2, PRKACB	628	92	8557	3.25834	0.00245146	0.000818155	0.000789238
REACTOME_PATHWAY	R-MMU-389356~CD28 co-stimulation	11	0.951557	6.09791e-05	PRR5, CDC42, PDPK1, MAPKAP1, AKT3, AKT1, PIK3R3, RICTOR, PIK3R2, MAP3K14, VAV1	628	32	8557	4.68387	0.068294	0.0113678	0.010966
REACTOME_PATHWAY	R-MMU-5218920~VEGFR2 mediated vascular permeability	9	0.778547	0.000661939	PRR5, PDPK1, MAPKAP1, CTNND1, AKT3, CTNNB1, AKT1, RICTOR, VAV1	628	28	8557	4.37972	0.536108	0.0404131	0.0389847
Annotation Cluster 3	Enrichment Score: 3.8601748547545838
Category	Term	Count	%	PValue	Genes	List Total	Pop Hits	Pop Total	Fold Enrichment	Bonferroni	Benjamini	FDR
GOTERM_MF_DIRECT	GO:0004725~protein tyrosine phosphatase activity	19	1.6436	1.65015e-05	PTPRU, PTPN18, DUSP3, PTEN, PTPN11, PTPN12, DUSP8, MTMR4, DUSP16, PTPRD, DUSP11, PPP2CA, PTP4A3, PTPRB, DNAJC6, PTPN9, PTPN7, PTPN4, PTPN5	1039	103	18412	3.2689	0.0199792	0.00264301	0.00255224
GOTERM_BP_DIRECT	GO:0016311~dephosphorylation	19	1.6436	4.93462e-05	PTPRU, PTPN18, DUSP3, PTEN, PTPN11, PTPN12, DUSP8, MTMR4, DUSP16, PPP1CA, PTPRD, DUSP11, PTP4A3, PTPRB, DNAJC6, PTPN9, PTPN7, PTPN4, PTPN5	1066	116	19708	3.02817	0.20993	0.012112	0.0119471
GOTERM_MF_DIRECT	GO:0004721~phosphoprotein phosphatase activity	21	1.81661	0.000139878	PTPRU, PTPN18, DUSP3, PTEN, PTPN11, PTPN12, DUSP8, MTMR4, DUSP16, PPP1CA, PTPRD, DUSP11, PPP2CA, PTP4A3, PTPRB, DNAJC6, PPP1R3D, PTPN9, PTPN7, PTPN4, PTPN5	1039	142	18412	2.62069	0.157248	0.00992426	0.00958344
GOTERM_BP_DIRECT	GO:0006470~protein dephosphorylation	21	1.81661	0.000141646	PTPRU, PTPN18, DUSP3, PTEN, PTPN11, PTPN12, DUSP8, MTMR4, DUSP16, PPP1CA, PTPRD, DUSP11, PPP2CA, PTP4A3, PTPRB, NCEH1, PPP4R2, PTPN9, PTPN7, PTPN4, PTPN5	1066	148	19708	2.62327	0.491561	0.0234894	0.0231696
GOTERM_MF_DIRECT	GO:0016791~phosphatase activity	21	1.81661	0.000154179	PTPRU, PTPN18, DUSP3, PTEN, PTPN11, PTPN12, DUSP8, MTMR4, DUSP16, PPP1CA, PTPRD, DUSP11, INPP5B, PTP4A3, PTPRB, DNAJC6, PTPN9, ENPP1, PTPN7, PTPN4, PTPN5	1039	143	18412	2.60237	0.171862	0.00992426	0.00958344
GOTERM_BP_DIRECT	GO:0035335~peptidyl-tyrosine dephosphorylation	8	0.692042	0.00277456	PTPN18, DUSP3, PTPN9, PTPN11, PTPN12, DUSP8, PTPN5, DUSP16	1066	36	19708	4.1084	0.999998	0.154021	0.151924
Annotation Cluster 4	Enrichment Score: 3.781767107211074
Category	Term	Count	%	PValue	Genes	List Total	Pop Hits	Pop Total	Fold Enrichment	Bonferroni	Benjamini	FDR
WIKIPATHWAYS	WP151~IL-5 signaling pathway	19	1.6436	1.22778e-06	CDKN1B, ITGAM, STAT1, PRKCB, STAT3, IL5RA, PTPN11, PIK3R2, FOXO3, MAPK14, YWHAZ, NFKB1, VAV1, CRKL, SDCBP, MAPK9, CTNNB1, AKT1, KRAS	335	68	4498	3.75162	0.000182923	0.000184168	0.000154701
WIKIPATHWAYS	WP373~IL-3 signaling pathway	19	1.6436	0.000285985	YWHAB, STAT1, PRKCB, STAT3, GAB1, PTPN11, PIK3R2, MAPK14, YWHAZ, FOXO1, NFKB1, VAV1, CRKL, PPP2CA, CDC42, MAPK9, ID1, AKT1, KRAS	335	99	4498	2.57687	0.0417225	0.004215	0.0035406
WIKIPATHWAYS	WP450~IL-2 signaling pathway	16	1.38408	0.000366475	STAT1, IRS1, STAT3, PTPN11, PIK3R2, YBX1, FOXO3, MAPK14, ETS1, NFKB1, VAV1, CRKL, MAPK9, AKT1, KRAS, STAM2	335	76	4498	2.82671	0.0531502	0.00458094	0.00384799
WIKIPATHWAYS	WP387~IL-6 signaling pathway	16	1.38408	0.00579992	STAT1, STAT3, GAB1, PTPN11, PIK3R2, FOXO3, MAPK14, FOXO1, NFKB1, VAV1, PPP2CA, CASP9, PPP2R2C, AKT1, IL6ST, MAP3K7	335	99	4498	2.17	0.579665	0.0483327	0.0405995
Annotation Cluster 5	Enrichment Score: 3.5875305901043286
Category	Term	Count	%	PValue	Genes	List Total	Pop Hits	Pop Total	Fold Enrichment	Bonferroni	Benjamini	FDR
GOTERM_BP_DIRECT	GO:0006468~protein phosphorylation	61	5.27682	4.18458e-06	FLT1, CCNT2, IGF1R, AKT3, AKT1, STK32A, MAP3K7, PRKACB, EPHB3, PDGFRB, EPHA4, PDGFRA, CAMK1D, DAPK1, PDPK1, PRKCB, IGFBP3, LMTK2, CSNK1E, KSR2, PRKAB1, YWHAZ, KIT, SIK3, SGK3, ULK1, TNIK, TRIB2, CAMK1G, PKN3, CAMK2A, STK39, ACVR1B, CDC42, MAPK9, ACVR1C, IRAK1, IRAK2, STK38, CAMK2G, FNIP2, BUB1, MAP4K3, PAK4, NTRK2, CDK19, RIOK3, CSNK1A1, SMAD9, BRAF, MAPK14, CDC42BPA, SMAD5, MAPK10, CDK7, WNK1, A…	1066	605	19708	1.86406	0.0197831	0.00249715	0.00246315
GOTERM_BP_DIRECT	GO:0016310~phosphorylation	59	5.10381	1.01343e-05	PRR5, FLT1, IGF1R, CLP1, AKT3, AKT1, STK32A, MAP3K7, PRKACB, EPHB3, PDGFRB, EPHA4, PDGFRA, CAMK1D, DAPK1, PDPK1, PRKCB, LMTK2, CSNK1E, KSR2, KIT, SIK3, SGK3, ULK1, TNIK, CAMK1G, PKN3, MAPKAP1, CAMK2A, STK39, AK3, ACVR1B, MAPK9, ACVR1C, IRAK1, STK38, RICTOR, IP6K1, PCK1, CAMK2G, BUB1, MAP4K3, PAK4, NTRK2, CDK19, RIOK3, CSNK1A1, STAT3, BRAF, MAPK14, CDC42BPA, MAPK10, CDK7, PFKL, WNK1, AXL, ATM, CDK…	1066	595	19708	1.83324	0.0472392	0.00483811	0.00477223
GOTERM_MF_DIRECT	GO:0004672~protein kinase activity	53	4.58478	4.367e-05	FLT1, IGF1R, AKT3, AKT1, STK32A, MAP3K7, PRKACB, EPHB3, PDGFRB, EPHA4, PDGFRA, CAMK1D, DAPK1, MMD, PDPK1, PRKCB, LMTK2, CSNK1E, KSR2, PRKAB1, KIT, SIK3, SGK3, ULK1, TNIK, TRIB2, CAMK1G, PKN3, CAMK2A, STK39, ACVR1B, MAPK9, ACVR1C, IRAK1, IRAK2, STK38, CAMK2G, BUB1, MAP4K3, PAK4, NTRK2, CDK19, CSNK1A1, BRAF, MAPK14, CDC42BPA, MAPK10, CDK7, WNK1, AXL, ATM, CDK13, MAP3K14	1039	520	18412	1.80617	0.0520083	0.00485531	0.00468857
GOTERM_BP_DIRECT	GO:0018105~peptidyl-serine phosphorylation	24	2.07612	7.84913e-05	CAMK1D, PDPK1, CSNK1A1, PRKCB, TNKS, PKN3, CAMK2A, SLC1A1, STK39, LMTK2, CSNK1E, MAPK14, MAPK9, WNK1, STK38, AKT3, AKT1, SGK3, ULK1, RICTOR, ATM, PCK1, STK32A, CAMK1G	1066	176	19708	2.52106	0.312581	0.0149887	0.0147846
GOTERM_MF_DIRECT	GO:0016301~kinase activity	62	5.36332	0.000107388	FLT1, ZMYND8, DUSP16, IGF1R, CLP1, NMRK2, AKT3, AKT1, IKBKG, STK32A, MAP3K7, PRKACB, EPHB3, PDGFRB, EPHA4, PDGFRA, CAMK1D, DAPK1, PDPK1, PRKCB, LMTK2, PHKA1, CSNK1E, KSR2, KIT, SIK3, SGK3, ULK1, TNIK, CAMK1G, PKN3, CAMK2A, STK39, AKAP8, AK3, ACVR1B, MAPK9, ACVR1C, IRAK1, STK38, IP6K1, PCK1, CAMK2G, BUB1, MAP4K3, PAK4, NTRK2, GIT2, CDK19, RIOK3, CSNK1A1, BRAF, MAPK14, CDC42BPA, MAPK10, CDK7, PFKL,…	1039	662	18412	1.65966	0.123082	0.00937804	0.00905598
GOTERM_MF_DIRECT	GO:0016740~transferase activity	136	11.7647	0.000115021	POGLUT1, GXYLT1, EHMT1, CBLB, ZDHHC7, UBE3B, HS6ST2, ZDHHC3, IGF1R, CLP1, POFUT1, AKT3, PAPOLA, AKT1, STK32A, MAP3K7, PRKACB, EPHB3, PDGFRB, EPHA4, MYLIP, PDGFRA, DAPK1, PRKCB, METTL2, LMTK2, CSNK1E, MID2, SOAT1, KAT6A, HECW1, SIK3, ULK1, TNIK, KMT2A, TNKS, STK39, UBR4, AK3, TMTC1, UGCG, IRAK1, FUT9, STK38, PRDM16, RNF170, IP6K1, PCK1, ST3GAL2, BRAP, B3GALNT1, CDK19, UBE2I, ST8SIA3, GFPT1, BRAF, …	1039	1761	18412	1.36856	0.131232	0.00937804	0.00905598
GOTERM_MF_DIRECT	GO:0004674~protein serine/threonine kinase activity	43	3.71972	0.000327456	PKN3, CAMK2A, STK39, ACVR1B, MAPK9, ACVR1C, IRAK1, IRAK2, STK38, AKT3, AKT1, CPNE3, STK32A, BUB1, CAMK2G, MAP3K7, PRKACB, MAP4K3, PAK4, CDK19, CAMK1D, DAPK1, PDPK1, CSNK1A1, PRKCB, RIOK3, LMTK2, BRAF, CSNK1E, KSR2, MAPK14, CDC42BPA, MAPK10, CDK7, WNK1, SIK3, SGK3, ATM, ULK1, TNIK, CDK13, MAP3K14, CAMK1G	1039	427	18412	1.78454	0.330045	0.0182036	0.0175784
GOTERM_MF_DIRECT	GO:0000166~nucleotide binding	112	9.68858	0.0636648	DQX1, IGF1R, CLP1, AKT3, PAPOLA, AKT1, STK32A, MAP3K7, PRKACB, EPHB3, PDGFRB, DDX17, EPHA4, PDGFRA, DAPK1, PRKCB, ENTPD6, LMTK2, CSNK1E, ATAD3A, GTPBP3, LARS2, RRAGC, SCN8A, SIK3, TARS2, ULK1, TNIK, STK39, AK3, IRAK1, HLCS, PRKAR2B, IRAK2, STK38, IP6K1, PCK1, MYH10, RAB6B, ABCA1, CDK19, UBE2I, BRAF, GNAO1, POLA1, MFHAS1, CDK7, WNK1, UBE2N, UBA2, ATM, CDK13, MAP3K14, ITPA, GDPGP1, ARF3, DDX3X, FLT…	1039	1713	18412	1.15863	1	0.71433	0.689799
GOTERM_MF_DIRECT	GO:0005524~ATP binding	97	8.391	0.137718	DQX1, IGF1R, CLP1, AKT3, PAPOLA, AKT1, ENPP1, STK32A, MAP3K7, PRKACB, EPHB3, PDGFRB, DDX17, EPHA4, PDGFRA, DAPK1, PRKCB, ENTPD5, ENTPD6, LMTK2, CSNK1E, ATAD3A, RUNX2, RUNX1, LARS2, SCN8A, SIK3, TARS2, ULK1, TNIK, TRIB2, STK39, AK3, IRAK1, HLCS, IRAK2, STK38, DHX37, IP6K1, MYH10, ABCA1, CDK19, UBE2I, XRCC2, BRAF, CDK7, WNK1, UBE2N, UBA2, ATM, CDK13, MAP3K14, DDX3X, FLT1, ATP2A2, NMRK2, KIF1B, CAMK…	1039	1526	18412	1.12643	1	1	0.966448
Annotation Cluster 6	Enrichment Score: 3.0341232160594935
Category	Term	Count	%	PValue	Genes	List Total	Pop Hits	Pop Total	Fold Enrichment	Bonferroni	Benjamini	FDR
REACTOME_PATHWAY	R-MMU-212436~Generic Transcription Pathway	86	7.43945	0.000270937	PRR5, ZFP689, ZFP445, CDKN1B, SMARCB1, CCNT2, YWHAB, EHMT1, BMI1, MECP2, CCND2, MED10, AKT3, AKT1, NELFA, YWHAG, MED1, RMI2, PDPK1, IGFBP3, ZFP619, ZFP93, PRKAB1, SIRT1, MED26, YWHAZ, RUNX2, ELF2, NR5A2, RRAGC, SCO1, TAL1, TBL1XR1, DDIT4, RARB, PGR, HDAC4, NOTCH3, SMARCD2, L3MBTL2, NOTCH1, ZFP704, MAPKAP1, CUL1, KRBA1, FOXO3, NR2C1, FOXO1, PPP2CA, ZFP11, PRDX1, ZKSCAN8, SFN, RICTOR, ZKSCAN1, POLR…	628	805	8557	1.45568	0.269721	0.0209524	0.0202119
REACTOME_PATHWAY	R-MMU-74160~Gene expression (Transcription)	102	8.82353	0.000856975	ZFP689, ZFP445, SMARCB1, CCNT2, EHMT1, CCND2, CLP1, AKT3, PAPOLA, AKT1, NUP214, MED1, IGFBP3, ZFP619, PRKAB1, RUNX2, RRAGC, SCO1, TBL1XR1, DDIT4, PGR, NOTCH3, L3MBTL2, NOTCH1, MAPKAP1, CUL1, KRBA1, FOXO3, FOXO1, PRDX1, ZKSCAN8, SFN, RPRD1A, ZKSCAN1, WWTR1, UBE2I, CRADD, NR1D2, SMAD7, CDK7, CNOT6, SP1, AGO1, JMY, MDM4, ATM, MNAT1, ZFP872, CDK13, ZFP113, EZH2, PRR5, CDKN1B, YWHAB, BMI1, MECP2, MED1…	628	1025	8557	1.35593	0.630098	0.0414204	0.0399564
REACTOME_PATHWAY	R-MMU-73857~RNA Polymerase II Transcription	93	8.04498	0.00115002	PRR5, ZFP689, ZFP445, CDKN1B, SMARCB1, CCNT2, YWHAB, EHMT1, BMI1, MECP2, CCND2, CLP1, MED10, AKT3, PAPOLA, AKT1, NELFA, YWHAG, MED1, RMI2, PDPK1, IGFBP3, ZFP619, ZFP93, PRKAB1, SIRT1, MED26, YWHAZ, RUNX2, ELF2, NR5A2, RRAGC, SCO1, TAL1, TBL1XR1, DDIT4, RARB, PGR, HDAC4, NOTCH3, SMARCD2, L3MBTL2, NOTCH1, ZFP704, RNMT, MAPKAP1, CUL1, KRBA1, FOXO3, MLLT3, NR2C1, IWS1, FOXO1, PPP2CA, ZFP11, PRDX1, ZK…	628	925	8557	1.36994	0.736788	0.0513087	0.0494952
REACTOME_PATHWAY	R-MMU-3700989~Transcriptional Regulation by TP53	35	3.02768	0.00273505	PRR5, CDKN1B, CCNT2, YWHAB, MAPKAP1, EHMT1, PPP2CA, PRDX1, AKT3, AKT1, SFN, RICTOR, NELFA, YWHAG, POLR2L, RMI2, CRADD, PDPK1, IGFBP3, MAPK14, PRKAB1, YWHAZ, POU4F2, CDK7, CNOT6, RRAGC, SCO1, ERCC3, TTC5, JMY, DDIT4, ATM, MDM4, MNAT1, CDK13	628	283	8557	1.68517	0.95829	0.0793164	0.076513
Annotation Cluster 7	Enrichment Score: 2.912237474730865
Category	Term	Count	%	PValue	Genes	List Total	Pop Hits	Pop Total	Fold Enrichment	Bonferroni	Benjamini	FDR
REACTOME_PATHWAY	R-MMU-422475~Axon guidance	36	3.11419	0.000230131	ITGB1, SDC2, ITSN1, PIK3R3, PIK3R2, SEMA3E, VLDLR, EFNA5, RND1, CDC42, SDCBP, GPC1, DAG1, PLXNA2, ITGAV, PLXNC1, PRKACB, SPTBN2, EPHB3, EPHA4, SEMA4A, SEMA6D, RDX, GAB1, PTPN11, AP2B1, MAPK14, GRIN2B, RHOA, DNM3, DOK1, CXCL12, RASA1, KRAS, DOCK1, PFN2	628	256	8557	1.91613	0.234314	0.020578	0.0198507
REACTOME_PATHWAY	R-MMU-9675108~Nervous system development	36	3.11419	0.000248355	ITGB1, SDC2, ITSN1, PIK3R3, PIK3R2, SEMA3E, VLDLR, EFNA5, RND1, CDC42, SDCBP, GPC1, DAG1, PLXNA2, ITGAV, PLXNC1, PRKACB, SPTBN2, EPHB3, EPHA4, SEMA4A, SEMA6D, RDX, GAB1, PTPN11, AP2B1, MAPK14, GRIN2B, RHOA, DNM3, DOK1, CXCL12, RASA1, KRAS, DOCK1, PFN2	628	257	8557	1.90867	0.250334	0.020578	0.0198507
REACTOME_PATHWAY	R-MMU-1266738~Developmental Biology	45	3.89273	0.0320804	ITGB1, SDC2, ITSN1, PIK3R3, PIK3R2, SEMA3E, VLDLR, EFNA5, FOXO3, FOXO1, RND1, CDC42, SDCBP, GPC1, AKT3, DAG1, PLXNA2, AKT1, ITGAV, PLXNC1, PRKACB, SPTBN2, EPHB3, MEF2A, SPAG9, EPHA4, SEMA4A, MEF2C, SEMA6D, RDX, LGI2, GAB1, PTPN11, AP2B1, MAPK14, GRIN2B, RHOA, DNM3, DOK1, CXCL12, RASA1, CTNNB1, KRAS, DOCK1, PFN2	628	454	8557	1.35057	1	0.413108	0.398507
Annotation Cluster 8	Enrichment Score: 2.746765075360396
Category	Term	Count	%	PValue	Genes	List Total	Pop Hits	Pop Total	Fold Enrichment	Bonferroni	Benjamini	FDR
REACTOME_PATHWAY	R-MMU-166520~Signaling by NTRKs	16	1.38408	0.000153843	NTRK2, DUSP3, BDNF, YWHAB, KIDINS220, IRS1, SRF, PIK3R2, FURIN, BRAF, AP2B1, MAPK14, RHOA, CRKL, PPP2CA, KRAS	628	71	8557	3.0706	0.163452	0.0198286	0.0191278
REACTOME_PATHWAY	R-MMU-187037~Signaling by NTRK1 (TRKA)	13	1.12457	0.000989159	DUSP3, YWHAB, KIDINS220, IRS1, SRF, PIK3R2, BRAF, AP2B1, MAPK14, RHOA, CRKL, PPP2CA, KRAS	628	59	8557	3.00229	0.682727	0.045897	0.0442748
REACTOME_PATHWAY	R-MMU-187687~Signalling to ERKs	6	0.519031	0.0377886	YWHAB, KIDINS220, BRAF, KRAS, MAPK14, CRKL	628	26	8557	3.14441	1	0.456613	0.440474
Annotation Cluster 9	Enrichment Score: 2.6689725027035123
Category	Term	Count	%	PValue	Genes	List Total	Pop Hits	Pop Total	Fold Enrichment	Bonferroni	Benjamini	FDR
REACTOME_PATHWAY	R-MMU-112315~Transmission across Chemical Synapses	28	2.42215	0.000540743	GRIA1, CHRNA1, GABRB2, SLC1A1, CAMK2A, ADCY1, CPLX1, SLC1A7, ADCY6, GNGT1, GNG2, PRKAR2B, TSPAN7, CAMK2G, PRKACB, GRIA3, KCNJ3, KCNJ10, GABRA6, PRKCB, KCNJ16, GAD2, AP2B1, SYN3, GRIN2B, SYN1, ARHGEF9, VAMP2	628	188	8557	2.02937	0.466039	0.0368978	0.0355936
REACTOME_PATHWAY	R-MMU-112314~Neurotransmitter receptors and postsynaptic signal transmission	21	1.81661	0.00057287	CHRNA1, GRIA1, GABRB2, KCNJ10, GABRA6, PRKCB, CAMK2A, KCNJ16, ADCY1, AP2B1, GRIN2B, ADCY6, GNGT1, ARHGEF9, GNG2, PRKAR2B, TSPAN7, CAMK2G, PRKACB, GRIA3, KCNJ3	628	123	8557	2.32636	0.485582	0.0369183	0.0356134
REACTOME_PATHWAY	R-MMU-112316~Neuronal System	37	3.20069	0.00388946	GRIA1, NLGN3, CHRNA1, GABRB2, RTN3, KCNK6, KCNC1, SLC1A1, CAMK2A, KCNA4, ADCY1, IL1RAP, CPLX1, SLC1A7, GRM1, ADCY6, GNGT1, GNG2, PRKAR2B, KCNMB1, TSPAN7, CAMK2G, PRKACB, GRIA3, KCNJ3, KCNJ10, GABRA6, PRKCB, KCNJ16, GAD2, AP2B1, SYN3, GRIN2B, SYN1, PTPRD, ARHGEF9, VAMP2	628	311	8557	1.62108	0.989117	0.10254	0.098916
REACTOME_PATHWAY	R-MMU-977443~GABA receptor activation	10	0.865052	0.0175054	GNGT1, GABRB2, ARHGEF9, KCNJ10, GNG2, GABRA6, KCNJ16, ADCY1, ADCY6, KCNJ3	628	55	8557	2.47742	1	0.312405	0.301363
Annotation Cluster 10	Enrichment Score: 2.628170511071984
Category	Term	Count	%	PValue	Genes	List Total	Pop Hits	Pop Total	Fold Enrichment	Bonferroni	Benjamini	FDR
REACTOME_PATHWAY	R-MMU-389356~CD28 co-stimulation	11	0.951557	6.09791e-05	PRR5, CDC42, PDPK1, MAPKAP1, AKT3, AKT1, PIK3R3, RICTOR, PIK3R2, MAP3K14, VAV1	628	32	8557	4.68387	0.068294	0.0113678	0.010966
REACTOME_PATHWAY	R-MMU-389357~CD28 dependent PI3K/Akt signaling	9	0.778547	0.000100933	PRR5, PDPK1, MAPKAP1, AKT3, AKT1, PIK3R3, RICTOR, PIK3R2, MAP3K14	628	22	8557	5.57419	0.110494	0.0146353	0.0141181
REACTOME_PATHWAY	R-MMU-388841~Costimulation by the CD28 family	14	1.21107	0.000187116	PRR5, PDPK1, MAPKAP1, PIK3R3, PTPN11, PIK3R2, CD3D, VAV1, PPP2CA, CDC42, AKT3, AKT1, RICTOR, MAP3K14	628	57	8557	3.34669	0.195131	0.020578	0.0198507
REACTOME_PATHWAY	R-MMU-5218920~VEGFR2 mediated vascular permeability	9	0.778547	0.000661939	PRR5, PDPK1, MAPKAP1, CTNND1, AKT3, CTNNB1, AKT1, RICTOR, VAV1	628	28	8557	4.37972	0.536108	0.0404131	0.0389847
REACTOME_PATHWAY	R-MMU-6806003~Regulation of TP53 Expression and Degradation	9	0.778547	0.00261521	PRR5, PPP2CA, PDPK1, MAPKAP1, AKT3, AKT1, MDM4, ATM, RICTOR	628	34	8557	3.60683	0.952051	0.0793164	0.076513
REACTOME_PATHWAY	R-MMU-6804757~Regulation of TP53 Degradation	9	0.778547	0.00261521	PRR5, PPP2CA, PDPK1, MAPKAP1, AKT3, AKT1, MDM4, ATM, RICTOR	628	34	8557	3.60683	0.952051	0.0793164	0.076513
GOTERM_BP_DIRECT	GO:0038203~TORC2 signaling	3	0.259516	0.0378397	PRR5, MAPKAP1, RICTOR	1066	6	19708	9.2439	1	0.6232	0.614715
REACTOME_PATHWAY	R-MMU-5633007~Regulation of TP53 Activity	16	1.38408	0.100567	PRR5, RMI2, PDPK1, MAPKAP1, EHMT1, MAPK14, PRKAB1, POU4F2, PPP2CA, TTC5, JMY, AKT3, AKT1, MDM4, RICTOR, ATM	628	143	8557	1.52456	1	0.798921	0.770683
GOTERM_CC_DIRECT	GO:0031932~TORC2 complex	3	0.259516	0.111919	PRR5, MAPKAP1, RICTOR	1102	11	20828	5.15459	1	0.60325	0.545306

## Sheet: B. up_miRNA
Annotation Cluster 1	Enrichment Score: 7.074950786801545
Category	Term	Count	%	PValue	Genes	List Total	Pop Hits	Pop Total	Fold Enrichment	Bonferroni	Benjamini	FDR
GOTERM_BP_DIRECT	GO:0045944~positive regulation of transcription from RNA polymerase II promoter	194	11.004	7.25374e-20	APP, ATF2, PID1, MAML2, MAML1, CCNC, IKZF2, BACH1, TBK1, MCIDAS, ZMIZ2, MYC, ZC3H12A, EPC1, SOX6, DDX17, MEF2C, SOX11, EBF3, DICER1, RUNX2, RUNX1, HOXB3, ZFPM2, CLOCK, SHOX2, GATA6, PIK3R1, HIF1A, PPP3R1, PATZ1, PPARGC1B, WWTR1, EGR1, JAG1, BCL11B, EAF1, NFATC3, NFATC1, NR2F2, IGF1, SMARCA2, SMARCA4, CD28, NANOG, EZH1, CD40, GMEB2, MEOX2, CX3CL1, MECP2, PPP3CB, SHH, HEY1, NKRF, IKBKG, GABPA, IL10…	1630	1214	19708	1.93214	4.39939e-16	4.39867e-16	4.26665e-16
GOTERM_BP_DIRECT	GO:0006357~regulation of transcription from RNA polymerase II promoter	201	11.401	4.57826e-10	APP, ATF2, ZFP605, TRRAP, ZFP608, CCNC, IKZF2, BACH1, ZMIZ2, MYC, ZXDC, EPC1, EPC2, SOX6, ATXN7L3, DDX17, MEF2C, PRKCB, MED8, EBF3, RUNX2, THAP1, RUNX1, HOXB3, ZFP9, ZFPM2, CLOCK, ZFP868, SHOX2, GATA6, ZBTB5, HIF1A, ZSCAN12, PATZ1, ZBTB7A, EGR1, BCL11B, NFATC3, NFATC1, NR2F2, ZBTB9, FUBP1, HBP1, NANOG, RCOR3, EZH2, GMEB2, MEOX2, PHF6, MECP2, HEY1, ZFP120, GABPA, ZIK1, ZHX3, TSC22D1, TSC22D2, EN2,…	1630	1587	19708	1.53135	2.77671e-06	3.96608e-07	3.84705e-07
GOTERM_MF_DIRECT	GO:0003700~transcription factor activity, sequence-specific DNA binding	93	5.2751	1.54016e-07	CREBZF, ATF2, ONECUT2, RORB, MEOX2, NR3C1, IKZF2, ETS1, BACH1, YY1, MECP2, HEY1, ZIC2, SIX4, MYC, ZIC1, SOX6, GABPA, GTF2I, MEF2C, ZHX3, ARNT, EBF3, SOX11, TBR1, PROX1, ETV3, SREBF2, RUNX2, THAP1, RUNX1, FOXP1, ELF2, MYCN, CREB1, NFX1, TAL1, MTF1, HOXB3, PPARG, PGR, ERG, CLOCK, CREB5, GCM2, NFAT5, CEBPA, NFIX, HLF, ZFP704, LEF1, GATA6, FOXK2, FOXK1, CREBL2, NR2C2, FOXO3, HIF1A, ARNTL, NEUROD1, NE…	1558	631	18412	1.74176	0.000234538	2.60629e-05	2.50532e-05
GOTERM_MF_DIRECT	GO:0001228~transcriptional activator activity, RNA polymerase II transcription regulatory region sequence-specific binding	80	4.53772	4.06773e-07	ATF2, GMEB2, PRDM4, ONECUT2, ZFP605, RORB, MEOX2, NR3C1, ETS1, BACH1, YY1, ZIC2, SIX4, NKRF, MYC, ZIC1, GABPA, GTF2I, MEF2C, KLF13, TSC22D1, EBF3, SOX11, TBR1, RUNX2, RUNX1, ZEB2, MYCN, CREB1, ZFP40, MTF1, HOXB3, PPARG, PGR, ERG, CLOCK, CREB5, GCM2, NFAT5, CEBPA, NFIX, HLF, LEF1, FOXK2, ZFP60, NR2C2, FOXO3, HIF1A, ARNTL, NEUROD1, NEUROD2, NEUROD6, PLAGL1, E2F2, PLAGL2, E2F3, PATZ1, SMAD2, TCF7L2,…	1558	528	18412	1.79056	0.000619323	6.19515e-05	5.95515e-05
GOTERM_MF_DIRECT	GO:0043565~sequence-specific DNA binding	73	4.14067	2.06267e-06	ATF2, ZBTB21, RORB, MEOX2, NR3C1, ETS1, YY1, HEY1, SIX4, MYC, SOX6, GABPA, MEF2C, MSX2, ARNT, PROX1, ETV3, SREBF2, TSN, THAP1, FOXP1, ZEB2, ELF2, NCOR1, CREB1, NCL, PPARG, PGR, ERG, CLOCK, HDAC4, GCM2, CEBPA, HLF, LEF1, SHOX2, GATA6, FOXK2, FOXK1, NR2C2, FOXO3, HIF1A, ARNTL, NEUROD1, E2F2, PLAGL2, CAMTA1, E2F3, ZBTB7A, BPTF, ZFP711, TCF7L2, EGR1, SMAD4, SMAD3, BCL11B, NFYA, STAT1, STAT3, NFATC3, …	1558	487	18412	1.77144	0.00313652	0.000224389	0.000215696
GOTERM_MF_DIRECT	GO:0000978~RNA polymerase II core promoter proximal region sequence-specific DNA binding	144	8.1679	3.89195e-06	ZFP568, ZFP689, ZFP446, APP, ATF2, ZFP444, PRDM4, ZFP605, ZFP449, RORB, NR3C1, IKZF2, ETS1, BACH1, HOXA11, YY1, SALL1, SALL3, MYC, EP300, SOX6, ZFP563, MEF2C, MSX2, MED8, EBF3, TBR1, SOX11, RUNX2, THAP1, RUNX1, FOXP1, MYCN, ZFP40, HOXB3, PGR, ERG, CLOCK, GCM2, ZFP868, GATA6, ZFP60, FOXO3, ZBTB5, HIF1A, NEUROD1, NEUROD2, NEUROD6, NACC2, NACC1, ZSCAN12, PATZ1, SKIL, ZBTB7A, ZKSCAN1, BPTF, SMAD2, EG…	1558	1172	18412	1.45201	0.00590993	0.000348673	0.000335166
GOTERM_MF_DIRECT	GO:0003677~DNA binding	208	11.7981	5.2718e-06	ATF2, IKZF2, BACH1, MYC, ZC3H12A, SOX6, AGFG1, MEF2C, SOX11, EBF3, ZFP618, DICER1, RUNX2, THAP1, RUNX1, HOXB3, TBPL1, ZFPM2, CLOCK, SHOX2, GATA6, ZBTB5, HIF1A, HMGXB4, ZSCAN12, ZBTB7A, ZFP512, EGR1, NFATC3, NFATC1, NR2F2, SMARCA2, SMARCA4, ZBTB9, POLA2, FUBP1, HBP1, NANOG, EZH2, GMEB2, ZFP800, OTUD7B, MEOX2, PHF6, MECP2, HEY1, NKRF, SPIN1, REV3L, ZFP120, JARID2, GABPA, ZIK1, ZHX3, TET2, EN2, PROX…	1558	1830	18412	1.34322	0.00799682	0.000422576	0.000406206
GOTERM_BP_DIRECT	GO:0006355~regulation of transcription, DNA-templated	141	7.99773	4.28489e-05	ZFP568, ZFP689, ATF2, TRRAP, ARID4B, RORB, NR3C1, ETS1, CELSR2, BACH1, HOXA11, UBE2L3, YY1, MYC, EP300, SOX6, TLE4, MEF2C, MSX2, SFMBT1, EBF3, TBR1, SOX11, RUNX2, THAP1, RUNX1, FOXP1, MORF4L1, MYCN, HOXB3, PGR, ERG, CLOCK, GCM2, HOMEZ, KMT2A, KMT2C, SHOX2, GATA6, CREBL2, ZFP60, FOXO3, HIF1A, NEUROD1, SBNO1, NEUROD2, ATXN1, NEUROD6, WNT1, PATZ1, ZBTB7A, PPARGC1B, ZKSCAN1, BPTF, SMAD2, WWTR1, EGR1,…	1630	1224	19708	1.39281	0.228859	0.00438979	0.00425804
GOTERM_MF_DIRECT	GO:0000981~RNA polymerase II transcription factor activity, sequence-specific DNA binding	133	7.54396	4.46316e-05	ZFP568, ZFP689, ZFP446, ATF2, ZFP444, PRDM4, ZFP329, ZFP449, ZBTB21, RORB, ETS1, BACH1, HOXA11, YY1, SALL1, SALL3, MYC, SOX6, ZFP563, TLE4, MEF2C, MSX2, OSR1, EBF3, TBR1, SOX11, RUNX2, RUNX1, FOXP1, MYCN, ZFP41, HOXB3, ERG, ZFP9, CLOCK, GCM2, HOMEZ, ZFP868, SHOX2, GATA6, FOXO3, ZBTB5, HIF1A, NEUROD1, NEUROD2, NEUROD6, NACC2, NACC1, ZSCAN12, SKIL, ZBTB7A, ZKSCAN1, SMAD2, EGR1, SMAD4, SMAD3, NFATC3…	1558	1118	18412	1.40586	0.0657166	0.00271896	0.00261363
GOTERM_MF_DIRECT	GO:1990837~sequence-specific double-stranded DNA binding	73	4.14067	0.000105724	ATF2, ZFP444, PRDM4, ONECUT2, ZFP449, RORB, MEOX2, NR3C1, ETS1, HOXA11, YY1, HEY1, SIX4, ZIC1, GABPA, TGIF1, MEF2C, KLF13, MSX2, OSR1, EN2, ARNT, PROX1, ETV3, SREBF2, RUNX2, RUNX1, FOXP1, ELF2, MYCN, CREB1, ZFP41, MTF1, ERG, CLOCK, CREB5, GCM2, NFAT5, NFIX, HLF, ZFP704, LEF1, SHOX2, ZSCAN4C, GATA6, FOXK1, NR2C2, FOXO3, ARNTL, NEUROD1, NEUROD2, E2F2, E2F3, ZBTB7A, EGR1, ARNT2, BCL11B, NFATC3, NFAT…	1558	547	18412	1.57714	0.148731	0.00563958	0.00542111
Annotation Cluster 2	Enrichment Score: 5.695583217989328
Category	Term	Count	%	PValue	Genes	List Total	Pop Hits	Pop Total	Fold Enrichment	Bonferroni	Benjamini	FDR
GOTERM_BP_DIRECT	GO:0006468~protein phosphorylation	94	5.33182	3.3735e-09	RET, INVS, APP, SCYL3, FLT1, CCNT2, MAML1, IGF1R, STK10, GRM5, PPP3CB, TBK1, CCND1, AKT3, TLK1, EPHB2, STK32A, MAP3K7, EPHA4, MAP2K4, MAP2K1, PRKCI, KSR1, PRKCB, IGFBP3, STRADB, MINK1, DYRK1A, CASK, HUS1, ADAM10, CSNK1E, ATG14, YWHAZ, TGFBR1, ILF3, CREB1, BMP2K, SIK1, ULK1, RAF1, TRIB2, SQSTM1, STK40, CSNK1G1, PRKAA1, CAMK2A, STK39, PIK3R1, ACVR1B, STK4, KALRN, CAMKK2, GRK1, MAPK9, STK35, IRAK1, …	1630	605	19708	1.87857	2.04601e-05	2.04569e-06	1.98429e-06
GOTERM_MF_DIRECT	GO:0000166~nucleotide binding	208	11.7981	4.29545e-08	ACSM2, PANK1, UBE2L3, TBK1, AKT3, KIF21A, KIF21B, EPHB2, DDX17, EPHA4, PRKCI, ACSL1, PRKCB, ENTPD6, DHDH, ACSL4, DICER1, CSNK1E, ACSL3, DYNC1LI2, ADCY9, RRAGC, RRAGD, GUF1, ULK1, SIK1, PI4K2A, GNE, TARSL2, RRAD, AGAP1, KALRN, UBA1Y, SPAST, DHX33, PRKAR2A, ABCA1, CDK17, ABCA5, CHKA, PLK2, EIF2AK2, MYO5A, RAB27B, MTHFS, HSPA12A, SMARCA2, DCLK1, SMARCA4, MOV10, GLUD1, WNK1, HYOU1, CDK13, ARF3, RET, …	1558	1713	18412	1.43496	6.54175e-05	8.17746e-06	7.86067e-06
GOTERM_BP_DIRECT	GO:0018105~peptidyl-serine phosphorylation	37	2.0987	3.05108e-07	CAB39, TNKS, SLC1A1, CAMK2A, STK39, STK4, MAPK9, TBK1, STK38, AKT3, TLK1, RICTOR, STK32A, MARK2, MAPK3, PRKCI, MAP3K1, PRKCB, PLK2, DYRK1A, CSNK1E, HIPK1, MAPK14, MTOR, HIPK3, TGFBR1, DCLK1, CLK1, SBK1, MAPKAPK3, WNK1, CAMK4, BCL2, MAP3K10, ULK1, MAP3K12, CSNK1G1	1630	176	19708	2.54182	0.00184877	8.4099e-05	8.15749e-05
GOTERM_BP_DIRECT	GO:0016310~phosphorylation	83	4.70788	2.87708e-06	RET, DGKD, FLT1, PANK1, IGF1R, STK10, TBK1, AKT3, TLK1, EPHB2, STK32A, MAP3K7, EPHA4, MAP2K4, MAP2K1, PRKCI, KSR1, PRKCB, MINK1, DYRK1A, CASK, CSNK1E, TGFBR1, MAPKAPK3, FAM20B, BMP2K, SIK1, ULK1, RAF1, STK40, DGKI, PI4K2A, GNE, CSNK1G1, PRKAA1, PFKFB4, MAPKAP1, CAMK2A, STK39, AK4, ACVR1B, STK4, KALRN, PAPSS2, CAMKK2, GRK1, MAPK9, STK35, IRAK1, PHKG1, STK38, ABL2, RICTOR, PAK3, N4BP2, MARK2, MAP4K…	1630	595	19708	1.68662	0.0172982	0.000513136	0.000497735
GOTERM_MF_DIRECT	GO:0004672~protein kinase activity	76	4.31083	3.23189e-06	RET, SCYL3, FLT1, IGF1R, PPP1R9B, STK10, TBK1, RASSF2, CCND1, AKT3, TLK1, EPHB2, STK32A, MAP3K7, EPHA4, MAP2K4, MAP2K1, PRKCI, KSR1, MMD, PRKCB, STRADB, MINK1, DYRK1A, CASK, CSNK1E, TGFBR1, MAPKAPK3, BMP2K, SIK1, ULK1, RAF1, TRIB2, STK40, CSNK1G1, PRKAA1, CAMK2A, STK39, ACVR1B, STK4, KALRN, CAMKK2, GRK1, MAPK9, STK35, IRAK1, PHKG1, STK38, ABL2, PAK3, MARK2, MAP4K4, MAPK3, CDK17, NTRK2, MAP3K1, PL…	1558	520	18412	1.7272	0.00491009	0.000307636	0.000295718
GOTERM_MF_DIRECT	GO:0005524~ATP binding	179	10.1531	4.13328e-06	DGKD, ATP8A1, ACSM2, PANK1, MORC2A, IGF1R, UBE2L3, STK10, TBK1, PPIP5K2, KIF5C, AKT3, KIF21A, KIF21B, EPHB2, STK32A, MAP3K7, RARS2, DDX17, EPHA4, MAP2K4, MAP2K1, RALBP1, PRKCI, ACSL1, PRKCB, ENTPD5, ENTPD6, DYRK1A, CASK, ACSL4, UBE4B, DICER1, ACSL3, CSNK1E, RUNX2, RUNX1, NAIP5, DYNC1LI2, ADCY9, MAPKAPK3, SCN8A, SIK1, ULK1, RAD54L2, RAF1, TRIB2, ABCG1, DGKI, PI4K2A, GNE, CSNK1G1, ATP6V1A, PFKFB4, …	1558	1526	18412	1.38622	0.00627523	0.000349722	0.000336174
GOTERM_MF_DIRECT	GO:0016301~kinase activity	90	5.10493	7.59032e-06	RET, DGKD, FLT1, TRRAP, PANK1, IGF1R, STK10, TBK1, CCND1, PPIP5K2, AKT3, TLK1, IKBKG, EPHB2, STK32A, MAP3K7, EPHA4, MAP2K4, MAP2K1, PRKCI, KSR1, PRKCB, ITPK1, MINK1, DYRK1A, CASK, CSNK1E, TGFBR1, MAPKAPK3, FAM20B, BMP2K, SIK1, ULK1, RAF1, CRK, STK40, DGKI, PI4K2A, GNE, CSNK1G1, PRKAA1, PFKFB4, CAMK2A, STK39, AK4, PIK3R1, ACVR1B, STK4, KALRN, PAPSS2, CAMKK2, GRK1, MAPK9, STK35, IRAK1, PHKG1, PRKAR…	1558	662	18412	1.60664	0.0114935	0.000578003	0.000555612
GOTERM_MF_DIRECT	GO:0004674~protein serine/threonine kinase activity	62	3.51673	3.49771e-05	STK10, TBK1, AKT3, TLK1, STK32A, MAP3K7, MAP2K4, MAP2K1, PRKCI, KSR1, PRKCB, MINK1, DYRK1A, CASK, CSNK1E, TGFBR1, MAPKAPK3, BMP2K, SIK1, ULK1, RAF1, STK40, CSNK1G1, PRKAA1, CAMK2A, STK39, ACVR1B, STK4, KALRN, CAMKK2, GRK1, MAPK9, ABR, STK35, IRAK1, PHKG1, STK38, PAK3, MARK2, MAP4K4, MAPK3, CDK17, MAP3K1, PLK2, EIF2AK2, HIPK1, MAPK14, MTOR, HIPK3, ACVR2A, DCLK1, CLK1, SNRK, CDK6, SBK1, WNK1, TAOK1…	1558	427	18412	1.71592	0.0518771	0.00221959	0.0021336
GOTERM_BP_DIRECT	GO:0046777~protein autophosphorylation	30	1.70164	0.00121747	FLT1, CAMK2A, STK39, ACVR1B, STK4, IGF1R, CAMKK2, GRK1, STK10, IRAK1, MARK2, BRD4, EPHA4, NTRK2, MAP3K1, MINK1, DYRK1A, EIF2AK2, MAPK14, MTOR, TGFBR1, CLK1, MAPKAPK3, WNK1, TAOK1, CAMK4, SIK1, ULK1, MAP3K12, CSNK1G1	1630	193	19708	1.8794	0.999382	0.0523819	0.0508097
Annotation Cluster 3	Enrichment Score: 5.007782682562491
Category	Term	Count	%	PValue	Genes	List Total	Pop Hits	Pop Total	Fold Enrichment	Bonferroni	Benjamini	FDR
REACTOME_PATHWAY	R-MMU-9006936~Signaling by TGFB family members	30	1.70164	4.26895e-08	ITGB1, CCNT2, ITGB3, CCNC, FURIN, ACVR1B, MTMR4, FSTL1, ITGB8, ITGAV, SKIL, RNF111, MAPK3, SMAD2, TGIF1, WWTR1, SMAD4, SMAD3, SMAD9, INHBB, SMAD5, ACVR2A, TGFBR1, SMAD7, FKBP1A, GREM2, BMP2, SP1, TRIM33, BMPR1A	884	95	8557	3.0568	5.44703e-05	5.44718e-05	5.3618e-05
REACTOME_PATHWAY	R-MMU-170834~Signaling by TGF-beta Receptor Complex	21	1.19115	1.00314e-05	SMAD2, TGIF1, ITGB1, WWTR1, SMAD4, SMAD3, CCNT2, ITGB3, CCNC, FURIN, MTMR4, TGFBR1, SMAD7, FKBP1A, SP1, ITGB8, ITGAV, SKIL, TRIM33, RNF111, MAPK3	884	68	8557	2.98937	0.0127186	0.00426671	0.00419983
REACTOME_PATHWAY	R-MMU-2173793~Transcriptional activity of SMAD2/SMAD3:SMAD4 heterotrimer	13	0.737379	0.000118933	SMAD2, TGIF1, WWTR1, SMAD4, SMAD3, CCNT2, CCNC, SMAD7, SP1, SKIL, TRIM33, RNF111, MAPK3	884	35	8557	3.59538	0.140812	0.0252931	0.0248967
REACTOME_PATHWAY	R-MMU-2173796~SMAD2/SMAD3:SMAD4 heterotrimer regulates transcription	10	0.567215	0.00018276	SMAD2, WWTR1, SMAD4, CCNT2, SMAD3, SP1, CCNC, RNF111, MAPK3, SMAD7	884	22	8557	4.39994	0.208023	0.0291503	0.0286934
Annotation Cluster 4	Enrichment Score: 3.5501673450859723
Category	Term	Count	%	PValue	Genes	List Total	Pop Hits	Pop Total	Fold Enrichment	Bonferroni	Benjamini	FDR
REACTOME_PATHWAY	R-MMU-112316~Neuronal System	56	3.1764	3.88609e-05	SNAP25, KCNK6, KCNC3, GRIK3, GLS, GRM5, LRRTM1, FLOT2, DLGAP2, PPFIA2, KCNH1, KCNK10, PRKCB, KCNH7, CASK, SLC6A11, GABRG3, CACNB2, ADCY9, SHANK1, RTN3, CHRNA2, KCNA1, SLC1A1, CAMK2A, KCNA2, SLC1A2, GNAI3, ADCY1, SLC1A7, GNAI1, NCALD, CAMKK2, CHRND, TSPAN7, SLITRK5, SLC17A7, SLC38A2, KCNJ2, GRIA3, GRIA4, GABRA1, KCNJ10, HOMER1, SYT1, GABRA4, GRIN1, PTPRD, GRIN3A, GNAL, GLRB, KCNS2, GNB4, APBA1, KC…	884	311	8557	1.743	0.048378	0.0123966	0.0122023
REACTOME_PATHWAY	R-MMU-112315~Transmission across Chemical Synapses	37	2.0987	0.00017173	SNAP25, CHRNA2, SLC1A1, CAMK2A, GNAI3, GRIK3, SLC1A2, ADCY1, SLC1A7, GNAI1, NCALD, GLS, CAMKK2, CHRND, TSPAN7, SLC17A7, SLC38A2, KCNJ2, GRIA3, PPFIA2, GRIA4, GABRA1, KCNJ10, SYT1, PRKCB, GABRA4, CASK, SLC6A11, GABRG3, GRIN1, CACNB2, GRIN3A, GNAL, ADCY9, GLRB, GNB4, APBA1	884	188	8557	1.90508	0.196796	0.0291503	0.0286934
REACTOME_PATHWAY	R-MMU-112314~Neurotransmitter receptors and postsynaptic signal transmission	24	1.36132	0.00335073	GABRA1, KCNJ10, CHRNA2, PRKCB, GABRA4, CAMK2A, GNAI3, GRIK3, ADCY1, GABRG3, NCALD, GNAI1, CAMKK2, GRIN1, CHRND, GRIN3A, GNAL, ADCY9, GLRB, TSPAN7, GNB4, KCNJ2, GRIA3, GRIA4	884	123	8557	1.88875	0.986195	0.166747	0.164134
Annotation Cluster 5	Enrichment Score: 2.7970495511319537
Category	Term	Count	%	PValue	Genes	List Total	Pop Hits	Pop Total	Fold Enrichment	Bonferroni	Benjamini	FDR
GOTERM_BP_DIRECT	GO:0001755~neural crest cell migration	15	0.850822	4.57489e-05	RET, SEMA5A, SEMA6A, SEMA3C, SEMA3D, SEMA3A, SEMA6D, SEMA4C, SEMA4F, HIF1A, SHH, ZEB2, EDNRB, SMO, KITL	1630	51	19708	3.55612	0.242304	0.00454789	0.0044114
GOTERM_BP_DIRECT	GO:0048843~negative regulation of axon extension involved in axon guidance	9	0.510493	0.0011401	SEMA5A, SEMA6A, SEMA3C, WNT3A, SEMA3D, SEMA3A, SEMA6D, SEMA4C, SEMA4F	1630	27	19708	4.03027	0.999011	0.050835	0.0493092
GOTERM_MF_DIRECT	GO:0030215~semaphorin receptor binding	8	0.453772	0.0016704	SEMA5A, SEMA6A, SEMA3C, SEMA3D, SEMA3A, SEMA6D, SEMA4C, SEMA4F	1558	22	18412	4.29735	0.921616	0.0530002	0.0509471
GOTERM_BP_DIRECT	GO:0071526~semaphorin-plexin signaling pathway	10	0.567215	0.00261594	SEMA5A, SEMA6A, SEMA3C, SEMA3D, ARHGDIA, SEMA3A, SEMA6D, SEMA4C, FLNA, SEMA4F	1630	37	19708	3.26778	1	0.0817684	0.0793143
GOTERM_BP_DIRECT	GO:0050919~negative chemotaxis	9	0.510493	0.00798597	SEMA6A, SEMA3C, SEMA3D, ITGB3, SEMA3A, SEMA6D, SEMA4C, SEMA4F, ITGAV	1630	36	19708	3.0227	1	0.167424	0.162399
GOTERM_MF_DIRECT	GO:0045499~chemorepellent activity	8	0.453772	0.00906994	SEMA5A, SEMA6A, SEMA3C, SEMA3D, SEMA3A, SEMA6D, SEMA4C, SEMA4F	1558	29	18412	3.26006	0.999999	0.168458	0.161932
Annotation Cluster 6	Enrichment Score: 2.7709531950503687
Category	Term	Count	%	PValue	Genes	List Total	Pop Hits	Pop Total	Fold Enrichment	Bonferroni	Benjamini	FDR
REACTOME_PATHWAY	R-MMU-9012999~RHO GTPase cycle	66	3.74362	0.000295264	ITGB1, CYFIP1, DOCK4, STEAP3, CLTC, TNFAIP1, MSI2, GOLGA2, STK10, GJA1, ARHGDIA, TAGAP, FLOT2, RALBP1, ATP6AP1, ARHGEF15, FNBP1, ACTN1, ARHGEF17, LEMD3, CKAP4, ALDH3A2, DAAM1, CDC42EP3, SOS1, STAM2, RHOQ, VAMP3, MTMR1, ARHGEF26, PIK3R3, PIK3R1, RASAL2, ADD3, KALRN, ARHGAP21, FGD4, LMAN1, ABR, ARHGAP20, PGRMC2, STK38, SLITRK5, RBBP6, PAK3, SRGAP2, SRGAP1, WASF2, WASF3, SPEN, GIT2, STARD13, ACBD5, …	884	413	8557	1.5469	0.313955	0.0342506	0.0337138
REACTOME_PATHWAY	R-MMU-9716542~Signaling by Rho GTPases, Miro GTPases and RHOBTB3	92	5.21838	0.00267111	ITGB1, YWHAE, CYFIP1, DOCK4, STEAP3, YWHAB, CLTC, TNFAIP1, MSI2, GOLGA2, PPP1CB, STK10, GJA1, PPP2R5E, ARHGDIA, TAGAP, FLOT2, YWHAG, RALBP1, ATP6AP1, ARHGEF15, FNBP1, PRKCB, ACTN1, ARHGEF17, LEMD3, DYNLL2, YWHAZ, CKAP4, ALDH3A2, DYNC1LI2, DAAM1, ZW10, CDC42EP3, MYH9, NUP98, MAPRE1, SOS1, STAM2, RHOQ, PAFAH1B1, VAMP3, MTMR1, ARHGEF26, RHOBTB3, PIK3R3, PIK3R1, RASAL2, TRAK1, ADD3, KALRN, ARHGAP21, …	884	667	8557	1.33515	0.967054	0.163768	0.161201
REACTOME_PATHWAY	R-MMU-194315~Signaling by Rho GTPases	88	4.99149	0.00616933	ITGB1, YWHAE, CYFIP1, DOCK4, STEAP3, YWHAB, CLTC, TNFAIP1, MSI2, GOLGA2, PPP1CB, STK10, GJA1, PPP2R5E, ARHGDIA, TAGAP, FLOT2, YWHAG, RALBP1, ATP6AP1, ARHGEF15, FNBP1, PRKCB, ACTN1, ARHGEF17, LEMD3, DYNLL2, YWHAZ, CKAP4, ALDH3A2, DYNC1LI2, DAAM1, ZW10, CDC42EP3, MYH9, NUP98, MAPRE1, SOS1, STAM2, RHOQ, PAFAH1B1, VAMP3, MTMR1, ARHGEF26, PIK3R3, PIK3R1, RASAL2, ADD3, KALRN, ARHGAP21, FGD4, LMAN1, ABR…	884	652	8557	1.30648	0.999628	0.166747	0.164134
Annotation Cluster 7	Enrichment Score: 2.513074354627857
Category	Term	Count	%	PValue	Genes	List Total	Pop Hits	Pop Total	Fold Enrichment	Bonferroni	Benjamini	FDR
WIKIPATHWAYS	WP373~IL-3 signaling pathway	25	1.41804	0.000149823	ATF2, YWHAB, PIK3R1, MAPK9, BCL2L11, INPP5D, MAPK3, MAP2K1, STAT1, PRKCB, STAT3, PTPN11, MAPK14, YWHAZ, MMP9, DNM1, CREB1, ID1, BCL2, BAX, KRAS, RAF1, SOS1, CRK, BCL2L1	502	99	4498	2.26267	0.0239809	0.00305264	0.00243462
WIKIPATHWAYS	WP450~IL-2 signaling pathway	20	1.13443	0.000478855	MAP2K1, STAT1, STAT3, PTPN11, STAM, PIK3R1, FOXO3, MAPK14, NR3C1, ETS1, MTOR, MAPK9, CREB1, BCL2, KRAS, RAF1, SOS1, CRK, STAM2, MAPK3	502	76	4498	2.35794	0.0746591	0.00520355	0.00415007
WIKIPATHWAYS	WP151~IL-5 signaling pathway	15	0.850822	0.0158395	ATF2, STAT1, PRKCB, STAT3, IL5RA, PTPN11, PIK3R1, FOXO3, MAPK14, YWHAZ, MAPK9, BAX, KRAS, RAF1, MAPK3	502	68	4498	1.97651	0.924719	0.086061	0.0686376
REACTOME_PATHWAY	R-MMU-187037~Signaling by NTRK1 (TRKA)	11	0.623936	0.0780155	MAP2K1, CREB1, MAPKAPK3, YWHAB, CLTC, KRAS, PIK3R1, MAPK14, SOS1, CRK, MAPK3	884	59	8557	1.80472	1	0.737391	0.725833
Annotation Cluster 8	Enrichment Score: 2.44888288048633
Category	Term	Count	%	PValue	Genes	List Total	Pop Hits	Pop Total	Fold Enrichment	Bonferroni	Benjamini	FDR
REACTOME_PATHWAY	R-MMU-9012999~RHO GTPase cycle	66	3.74362	0.000295264	ITGB1, CYFIP1, DOCK4, STEAP3, CLTC, TNFAIP1, MSI2, GOLGA2, STK10, GJA1, ARHGDIA, TAGAP, FLOT2, RALBP1, ATP6AP1, ARHGEF15, FNBP1, ACTN1, ARHGEF17, LEMD3, CKAP4, ALDH3A2, DAAM1, CDC42EP3, SOS1, STAM2, RHOQ, VAMP3, MTMR1, ARHGEF26, PIK3R3, PIK3R1, RASAL2, ADD3, KALRN, ARHGAP21, FGD4, LMAN1, ABR, ARHGAP20, PGRMC2, STK38, SLITRK5, RBBP6, PAK3, SRGAP2, SRGAP1, WASF2, WASF3, SPEN, GIT2, STARD13, ACBD5, …	884	413	8557	1.5469	0.313955	0.0342506	0.0337138
REACTOME_PATHWAY	R-MMU-9013148~CDC42 GTPase cycle	25	1.41804	0.00490756	STEAP3, ARHGEF26, PIK3R1, GOLGA2, ARHGAP21, FGD4, ABR, ARHGAP20, ARHGDIA, TAGAP, PAK3, SRGAP2, SRGAP1, GIT2, STARD13, RALBP1, ARHGEF15, FNBP1, CAV1, BAIAP2, ARHGAP31, DAAM1, DLC1, CDC42EP3, VAMP3	884	134	8557	1.80594	0.998122	0.166747	0.164134
REACTOME_PATHWAY	R-MMU-9013149~RAC1 GTPase cycle	29	1.64492	0.00596729	ITGB1, CYFIP1, DOCK4, PIK3R3, PIK3R1, KALRN, ARHGAP21, ABR, ARHGAP20, ARHGDIA, TAGAP, PAK3, SRGAP2, SRGAP1, WASF2, WASF3, GIT2, RALBP1, JAG1, ARHGEF15, CAV1, BAIAP2, LEMD3, ARHGAP31, ABI2, DLC1, SOS1, FERMT2, VAMP3	884	166	8557	1.69106	0.999518	0.166747	0.164134
REACTOME_PATHWAY	R-MMU-8980692~RHOA GTPase cycle	23	1.30459	0.0185189	STARD13, ACBD5, ATP6AP1, ARHGEF15, CAV1, PCDH7, ARHGEF17, PIK3R1, KALRN, STK10, ARHGAP21, ABR, LMAN1, ARHGAP20, ARHGAP31, PGRMC2, DAAM1, DLC1, ARHGDIA, TAGAP, FLOT2, SRGAP1, VAMP3	884	134	8557	1.66147	1	0.319325	0.31432
Annotation Cluster 9	Enrichment Score: 2.4015077793003545
Category	Term	Count	%	PValue	Genes	List Total	Pop Hits	Pop Total	Fold Enrichment	Bonferroni	Benjamini	FDR
GOTERM_MF_DIRECT	GO:0008139~nuclear localization sequence binding	9	0.510493	0.000550666	NUP214, POM121, KPNA4, NUP98, KPNA2, TNPO1, KPNA3, KPNB1, KPNA1	1558	24	18412	4.43164	0.567813	0.0215042	0.0206712
GOTERM_MF_DIRECT	GO:0061608~nuclear import signal receptor activity	7	0.39705	0.00276026	IPO9, KPNA4, KPNA2, TNPO1, KPNA3, KPNB1, KPNA1	1558	18	18412	4.59578	0.985149	0.076434	0.073473
GOTERM_CC_DIRECT	GO:0042564~NLS-dependent protein nuclear import complex	5	0.283607	0.00374439	KPNA4, KPNA2, KPNA3, KPNB1, KPNA1	1672	9	20828	6.92052	0.966335	0.0391818	0.0352376
GOTERM_BP_DIRECT	GO:0006607~NLS-bearing protein import into nucleus	4	0.226886	0.0435261	KPNA4, KPNA2, KPNA3, KPNA1	1630	10	19708	4.83632	1	0.438242	0.425089
Annotation Cluster 10	Enrichment Score: 2.291961507448629
Category	Term	Count	%	PValue	Genes	List Total	Pop Hits	Pop Total	Fold Enrichment	Bonferroni	Benjamini	FDR
REACTOME_PATHWAY	R-MMU-4420097~VEGFA-VEGFR2 Pathway	20	1.13443	0.00232481	CYFIP1, PRKCB, ITGB3, CAV1, MAPKAP1, PIK3R1, BAIAP2, MAPK14, MTOR, VEGFA, MAPKAPK3, ABI2, AKT3, RICTOR, KRAS, ITGAV, PAK3, CRK, WASF2, WASF3	884	92	8557	2.10432	0.948692	0.156129	0.153682
REACTOME_PATHWAY	R-MMU-194138~Signaling by VEGF	21	1.19115	0.00269523	CYFIP1, FLT1, PRKCB, ITGB3, CAV1, MAPKAP1, PIK3R1, BAIAP2, MAPK14, MTOR, VEGFA, MAPKAPK3, ABI2, AKT3, RICTOR, KRAS, ITGAV, PAK3, CRK, WASF2, WASF3	884	100	8557	2.03277	0.968056	0.163768	0.161201
REACTOME_PATHWAY	R-MMU-9006934~Signaling by Receptor Tyrosine Kinases	56	3.1764	0.0212389	ITGB1, CYFIP1, FLT1, YWHAB, ITGB3, CLTC, TCIRG1, FGF2, IGF1R, SPRED1, AKT3, GRB10, EP300, ITGAV, TNS4, MAP2K1, ATP6AP1, PRKCB, MMP9, CREB1, MAPKAPK3, COL4A1, ATP6V1B2, SOS1, CRK, STAM2, ATP6V1A, MAPKAP1, PIK3R3, FURIN, PIK3R1, SPP1, RICTOR, PAK3, ATP6V0E2, EPS15, WASF2, WASF3, MAPK3, NTRK2, BDNF, CAV1, STAT3, PTPN11, IGF1, STAM, MAPK14, BAIAP2, MTOR, VEGFA, ABI2, KITL, SPRY2, KRAS, SPRY1, FGF10	884	407	8557	1.33187	1	0.334578	0.329333
