# Supplementary material for: Serum miRNA modulations indicate changes in retinal morphology
Source: Front Mol Neurosci. 2023 Mar 3;16:1130249. doi: 10.3389/fnmol.2023.1130249 (PMC10020626; doi:10.3389/fnmol.2023.1130249)
Supplement: Supplementary file 8 [file Table_4.XLSX]

## Sheet: Sheet1
Supplementary Table 4. Spearman’s correlation between modulated miRNAs and mouse retinal histological measures.
Column1	Photoreceptor rows	Column2	TUNEL	Column3	IBA	Column4
	R value	P-value	R value	P-value	R value	P-value
Photorecptor rows	1	NA	-0.395998	0.161024	-0.823341	0.000296453
TUNEL	-0.395998	0.161024	1	NA	0.498339	0.0697278
IBA	-0.823341	0.000296453	0.498339	0.0697278	1	NA
mmu-miR-31-5p	0.210416	0.470265	-0.60707	0.0213206	-0.372659	0.189439
mmu-let-7b-5p	-0.166118	0.570324	0.00220753	0.994024	0.0308712	0.916563
mmu-let-7c-5p	-0.538222	0.0470932	0.518769	0.0573364	0.509374	0.0628192
mmu-miR-10a-5p	0.445196	0.110664	-0.523184	0.0548826	-0.388095	0.170312
mmu-miR-15a-5p	0.438551	0.116735	-0.788087	0.000813963	-0.531425	0.0505068
mmu-miR-15b-5p	0.932475	1.18189e-06	-0.408393	0.147137	-0.846752	0.000133289
mmu-miR-16-5p	-0.533792	0.0492982	0.306846	0.285933	0.504964	0.0655185
mmu-miR-19a-3p	0.434122	0.120906	-0.704201	0.00493251	-0.421171	0.133678
mmu-miR-19b-3p	-0.442981	0.112663	0.271526	0.347708	0.511579	0.0614999
mmu-miR-21a-5p	0.341096	0.232679	-0.761597	0.00155068	-0.3903	0.167686
mmu-miR-24-3p	-0.635678	0.0145532	0.333337	0.244165	0.707832	0.00462058
mmu-miR-25-3p	0.653397	0.0112754	-0.399562	0.156946	-0.674756	0.00811377
mmu-miR-26a-5p	0.341096	0.232679	-0.823408	0.000295832	-0.39471	0.162514
mmu-miR-26b-5p	-0.589165	0.0266211	0.19647	0.500824	0.601988	0.022736
mmu-miR-27a-3p	-0.294582	0.306601	-0.16998	0.561265	0.315327	0.272132
mmu-miR-27b-3p	-0.425262	0.12955	-0.22296	0.443567	0.414556	0.140538
mmu-miR-28a-5p	0.203771	0.484712	-0.779257	0.00101862	-0.332968	0.24472
mmu-miR-30a-3p	0.491709	0.0741295	-0.346582	0.224762	-0.531425	0.0505068
mmu-miR-30a-5p	0.631248	0.0154759	-0.426053	0.128762	-0.496144	0.0711642
mmu-miR-30c-5p	-0.416402	0.1386	0.487863	0.076771	0.383685	0.175643
mmu-miR-30d-5p	0.485064	0.078735	-0.434883	0.120183	-0.414556	0.140538
mmu-miR-30e-3p	0.376534	0.184514	-0.629145	0.0159292	-0.480708	0.0818616
mmu-miR-92a-3p	-0.551512	0.0409094	0.505524	0.0651716	0.436607	0.118554
mmu-miR-99a-5p	0.403113	0.152952	-0.262696	0.364217	-0.379274	0.181081
mmu-miR-99b-5p	-0.223706	0.442005	-0.209715	0.47178	0.0926135	0.75284
mmu-miR-100-5p	-0.232565	0.423646	0.342167	0.23112	0.421171	0.133678
mmu-miR-103-3p	0.728704	0.00311425	-0.284771	0.323737	-0.670345	0.00870207
mmu-miR-106b-5p	-0.276863	0.337933	0.59824	0.0238243	0.584347	0.0282022
mmu-miR-125b-5p	0.254714	0.379497	-0.346582	0.224762	-0.427786	0.127046
mmu-miR-126a-5p	-0.558156	0.0380516	0.218545	0.452877	0.582142	0.0289487
mmu-miR-127-3p	-0.418617	0.136299	0.280356	0.331621	0.249174	0.390301
mmu-miR-130a-3p	-0.46513	0.0937565	0.298016	0.30073	0.359429	0.206885
mmu-miR-130b-3p	0.750853	0.00196945	-0.249451	0.389759	-0.648295	0.0121543
mmu-miR-132-3p	-0.392038	0.165634	0.792502	0.000724794	0.613013	0.0197508
mmu-miR-142-3p	0.48285	0.080314	-0.748352	0.00207873	-0.535835	0.0482722
mmu-miR-146a-5p	-0.132894	0.650618	0.496694	0.0708025	0.388095	0.170312
mmu-miR-148a-3p	-0.383179	0.176261	0.527599	0.0525057	0.635064	0.0146785
mmu-miR-148b-3p	0.520503	0.0563634	-0.527599	0.0525057	-0.416761	0.138226
mmu-miR-150-5p	-0.69991	0.00532211	0.328922	0.250852	0.626244	0.0165711
mmu-miR-152-3p	-0.664472	0.00953619	0.112584	0.701573	0.707832	0.00462058
mmu-miR-181a-5p	-0.781862	0.0009544	0.368657	0.194614	0.725473	0.00331777
mmu-miR-181c-5p	0.301227	0.295299	-0.699786	0.00533374	-0.304302	0.290153
mmu-miR-184-3p	-0.580305	0.0295817	0.465788	0.0932311	0.586552	0.0274701
mmu-miR-192-5p	-0.536007	0.0481865	0.324506	0.257649	0.771779	0.00122236
mmu-miR-195a-5p	0.261359	0.366752	-0.770427	0.00126245	-0.306507	0.286494
mmu-miR-200a-3p	0.36103	0.204722	-0.576165	0.0310466	-0.39912	0.157448
hsa-miR-200c	-0.389823	0.168251	0.664466	0.0095371	0.299891	0.297551
mmu-miR-203-3p	0.0420832	0.886415	0.16998	0.561265	0.286661	0.320395
mmu-miR-204-5p	-0.764143	0.00146271	0.403977	0.151989	0.599783	0.0233716
mmu-miR-205-5p	0.252499	0.383798	-0.752767	0.00188896	-0.377069	0.18384
mmu-miR-206-3p	0.0487279	0.868612	0.677711	0.00773713	0.00661525	0.982094
mmu-miR-210-3p	-0.604669	0.0219806	0.320091	0.264556	0.553476	0.0400487
mmu-miR-181a-1-3p	0.23921	0.410136	-0.536429	0.0479769	-0.438812	0.116493
rno-miR-214-3p	-0.403113	0.152952	0.748352	0.00207873	0.441017	0.114457
mmu-miR-218-5p	0.228135	0.432777	-0.748352	0.00207873	-0.229329	0.430307
mmu-miR-221-3p	0.272433	0.346035	-0.713031	0.00420102	-0.299891	0.297551
rno-miR-223-3p	-0.525922	0.0533994	0.233463	0.421807	0.366625	0.197275
mmu-miR-296-5p	-0.511643	0.061462	0.602655	0.0225463	0.7806	0.000985101
mmu-miR-301a-3p	-0.560371	0.0371326	0.381902	0.177828	0.65932	0.0103174
mmu-miR-324-5p	0.589813	0.0264135	-0.51271	0.0608312	-0.543048	0.044774
mmu-miR-328-3p	-0.376534	0.184514	0.911709	5.64131e-06	0.485118	0.0786968
mmu-miR-331-3p	-0.338881	0.235924	0.673296	0.00830499	0.527015	0.0528157
mmu-miR-335-5p	-0.392038	0.165634	0.448128	0.108055	0.575527	0.0312769
mmu-miR-361-5p	0.3566	0.210742	-0.6159	0.0190207	-0.332968	0.24472
mmu-miR-375-3p	-0.491709	0.0741295	0.527599	0.0525057	0.456452	0.100879
mmu-miR-378a-5p	0.646753	0.01243	-0.527599	0.0525057	-0.769574	0.00128826
mmu-miR-20a-5p	-0.622389	0.0174542	0.249451	0.389759	0.630654	0.0156029
mmu-miR-29c-3p	-0.549297	0.0418961	0.474618	0.0863775	0.590962	0.0260486
has-miR-224	0.372104	0.190151	-0.293601	0.308291	-0.471888	0.0884578
mmu-miR-30b-5p	-0.436336	0.118808	0.545259	0.0437395	0.553476	0.0400487
mmu-miR-20b-5p	0.12625	0.667145	-0.134659	0.646253	-0.211688	0.467524
mmu-miR-365-3p	0.183837	0.529268	0.23179	0.425236	-0.00220508	0.994031
rno-miR-322-3p	-0.3566	0.210742	0.302431	0.293277	0.463068	0.0954168
mmu-miR-351-5p	0.573183	0.0321342	-0.232045	0.424712	-0.373069	0.188914
mmu-miR-429-3p	-0.23921	0.410136	-0.0331129	0.910526	0.332968	0.24472
mmu-miR-93-5p	0.212631	0.465496	0.333337	0.244165	-0.101434	0.730066
mmu-miR-146b-5p	-0.345525	0.226274	0.620315	0.0179437	0.630654	0.0156029
mmu-miR-425-3p	0.487279	0.077178	-0.364242	0.200425	-0.553476	0.0400487
rno-miR-345-5p	0.261359	0.366752	-0.854313	0.000100098	-0.498349	0.0697215
mmu-miR-451a	-0.513858	0.0601575	0.22296	0.443567	0.577732	0.0304859
mmu-miR-134-5p	0.606884	0.0213711	-0.289186	0.31596	-0.643884	0.0129555
mmu-miR-140-5p	-0.174978	0.549632	0.708616	0.00455527	0.425581	0.129231
mmu-miR-151-3p	-0.507213	0.0641317	0.381902	0.177828	0.469683	0.0901632
mmu-miR-202-3p	0.511643	0.061462	-0.403977	0.151989	-0.52481	0.0539984
mmu-miR-215-5p	0.47842	0.0835387	-0.62473	0.0169137	-0.5204	0.056421
snoRNA202	-0.101886	0.728905	0.209715	0.47178	-0.240354	0.407833
mmu-miR-410-3p	-0.254714	0.379497	-0.368657	0.194614	0.211688	0.467524
mmu-miR-664-3p	0.655612	0.0109095	-0.262696	0.364217	-0.685781	0.00677732
mmu-miR-7a-1-3p	-0.219276	0.45133	0.567334	0.0343498	0.337378	0.238141
mmu-miR-497-5p	0.715415	0.00401897	-0.236205	0.416217	-0.502759	0.0668988
mmu-miR-532-5p	-0.513858	0.0601575	0.496694	0.0708025	0.610808	0.0203227
mmu-miR-411-5p	0.558156	0.0380516	-0.487863	0.076771	-0.628449	0.0160815
mmu-miR-720	-0.024364	0.934111	0.483448	0.0798849	-0.0573322	0.845647
mmu-miR-491-5p	0.429692	0.125178	-0.368657	0.194614	-0.584347	0.0282022
mmu-miR-700-3p	-0.197127	0.499365	0.65122	0.0116442	0.185227	0.526105
mmu-miR-501-3p	-0.372104	0.190151	0.699786	0.00533374	0.52922	0.0516519
mmu-miR-495-3p	0.636266	0.014434	-0.197339	0.498893	-0.524917	0.0539404
mmu-miR-685	-0.606884	0.0213711	0.62473	0.0169137	0.782805	0.000931968
mmu-miR-467b-5p	0.440766	0.114687	-0.576165	0.0310466	-0.615218	0.0191912
rno-miR-200b-3p	0.447411	0.108689	-0.818993	0.000339607	-0.670345	0.00870207
mmu-miR-484	-0.265789	0.358386	0.902879	9.80022e-06	0.421171	0.133678
mmu-miR-674-3p	0.662257	0.00986625	-0.174395	0.550984	-0.546861	0.0430013
rno-miR-196c-5p	0.365459	0.198812	-0.58941	0.0265426	-0.438812	0.116493
rno-miR-7a-1-3p	-0.294582	0.306601	0.602655	0.0225463	0.447632	0.108494
rno-miR-351-5p	-0.0442981	0.880475	0.245036	0.398478	0.200663	0.491542
rno-miR-1-3p	0.445196	0.110664	-0.421638	0.133203	-0.542451	0.0450564
mmu-miR-29a-3p	0.828375	0.000252149	-0.253866	0.381142	-0.670345	0.00870207
mmu-miR-93-3p	-0.217061	0.456028	0.739522	0.00250348	0.335173	0.241416
mmu-miR-125a-5p	-0.768572	0.00131912	0.726276	0.00326619	0.66814	0.00900832
mmu-miR-125a-3p	0.55101	0.0411314	-0.218786	0.452367	-0.451436	0.105163
mmu-miR-128-3p	0.199342	0.494458	-0.381902	0.177828	-0.224919	0.439468
mmu-let-7i-5p	-0.36103	0.204722	0.306846	0.285933	0.332968	0.24472
mmu-miR-1a-3p	0.192697	0.509245	-0.655636	0.0109057	-0.370454	0.192279
mmu-miR-30e-5p	0.808441	0.00046562	-0.408393	0.147137	-0.555681	0.0390984
mmu-miR-126a-3p	-0.613529	0.0196189	0.324506	0.257649	0.560091	0.0372478
mmu-miR-140-3p	-0.429692	0.125178	0.395147	0.162007	0.504964	0.0655185
mmu-miR-122-5p	0.276863	0.337933	-0.690956	0.00621239	-0.291071	0.312672
mmu-miR-133a-3p	-0.520503	0.0563634	0.810162	0.000442828	0.52481	0.0539984
mmu-miR-133b-3p	0.454056	0.102911	-0.0993387	0.735458	-0.374864	0.186626
mmu-miR-143-3p	0.476205	0.0851847	-0.682126	0.00719983	-0.531425	0.0505068
mmu-miR-200b-3p	-0.770787	0.00125167	0.337752	0.237588	0.760754	0.00158072
mmu-miR-101a-3p	0.427477	0.127351	-0.518769	0.0573364	-0.571117	0.0329046
mmu-miR-149-5p	-0.48285	0.080314	0.721861	0.00355744	0.480708	0.0818616
mmu-miR-339-5p	-0.637893	0.0141079	0.602655	0.0225463	0.509374	0.0628192
mmu-miR-340-5p	-0.221491	0.446655	0.611485	0.0201458	0.313122	0.275682
mmu-miR-340-3p	0.578727	0.030134	-0.696136	0.00568427	-0.50552	0.0651739
mmu-miR-342-3p	-0.336666	0.239195	0.920539	3.05703e-06	0.52922	0.0516519
mmu-miR-183-3p	-0.750853	0.00196945	0.373072	0.18891	0.64609	0.01255
mmu-miR-185-5p	0.254714	0.379497	-0.788087	0.000813963	-0.527015	0.0528157
mmu-miR-222-3p	-0.327806	0.252559	0.933784	1.05399e-06	0.374864	0.186626
mmu-miR-320-3p	0.485064	0.078735	-0.514354	0.0598683	-0.452042	0.104639
mmu-miR-145a-5p	-0.682191	0.00719212	0.59824	0.0238243	0.608603	0.0209069
mmu-let-7g-5p	-0.380964	0.178985	0.236205	0.416217	0.361634	0.20391
mmu-let-7d-5p	-0.070877	0.809731	0.505524	0.0651716	0.132305	0.652078
mmu-miR-138-5p	0.493924	0.0726377	-0.395147	0.162007	-0.502759	0.0668988
mmu-miR-186-5p	-0.00221491	0.994004	0.18764	0.520632	0.284456	0.324296
mmu-miR-139-5p	-0.58695	0.0273395	0.443713	0.112	0.743113	0.00232315
mmu-miR-214-5p	0.355953	0.21163	-0.698448	0.00546024	-0.305648	0.287915
mmu-miR-223-3p	0.533792	0.0492982	-0.041943	0.886791	-0.240354	0.407833
mmu-miR-191-5p	-0.57809	0.0303588	0.779257	0.00101862	0.635064	0.0146785
mmu-miR-200c-3p	-0.555941	0.0389873	0.664466	0.0095371	0.665935	0.00932282
mmu-miR-22-5p	0.336666	0.239195	-0.660051	0.0102037	-0.593168	0.0253588
mmu-miR-199a-3p	0.287938	0.318148	-0.584995	0.0279857	-0.359429	0.206885
mmu-miR-214-3p	0.327806	0.252559	-0.315676	0.271572	-0.2602	0.368959
mmu-miR-17-5p	-0.69991	0.00532211	0.373072	0.18891	0.657115	0.0106664
mmu-miR-671-3p	0.555445	0.0391995	-0.165747	0.571198	-0.495586	0.0715323
mmu-miR-744-5p	-0.69991	0.00532211	0.637975	0.0140916	0.518195	0.0576613
mmu-miR-423-5p	0.485064	0.078735	-0.0905086	0.758303	-0.392505	0.165087
mmu-miR-574-3p	-0.458486	0.099178	0.898464	1.26708e-05	0.701217	0.00520104
mmu-miR-652-3p	0.150614	0.607286	-0.0640183	0.827878	0.0198458	0.946312
mmu-miR-532-3p	-0.3566	0.210742	0.717446	0.00386873	0.546861	0.0430013
mmu-miR-106b-3p	-0.487279	0.077178	0.465788	0.0932311	0.489529	0.0756193
mmu-miR-18a-5p	0.130679	0.656111	-0.112584	0.701573	-0.26461	0.360602
mmu-miR-27a-5p	0.504999	0.0654972	-0.328922	0.250852	-0.491734	0.0741129
mmu-miR-376c-3p	0.148399	0.612641	-0.611485	0.0201458	-0.224919	0.439468
mmu-miR-106a-5p	-0.70434	0.00492027	0.337752	0.237588	0.703422	0.00500156
mmu-miR-193b-3p	-0.345525	0.226274	0.880803	3.18772e-05	0.540246	0.0461104
mmu-miR-16-1-3p	0.727888	0.00316471	-0.34599	0.225608	-0.652194	0.0114782
mmu-miR-18a-3p	-0.332236	0.245822	0.677711	0.00773713	0.421171	0.133678
mmu-miR-20a-3p	0.544867	0.0439217	-0.673296	0.00830499	-0.458657	0.0990351
mmu-miR-24-2-5p	0.47399	0.0868533	-0.752767	0.00188896	-0.544656	0.0440201
mmu-miR-31-3p	0.378749	0.181736	-0.333337	0.244165	-0.674756	0.00811377
mmu-miR-322-3p	-0.194912	0.504294	0.108169	0.712814	0.302096	0.293838
mmu-miR-324-3p	-0.580305	0.0295817	0.770427	0.00126245	0.729883	0.00304251
mmu-miR-337-5p	-0.589165	0.0266211	0.739522	0.00250348	0.568912	0.0337415
mmu-miR-350-3p	0.733134	0.00285138	-0.395147	0.162007	-0.452042	0.104639
mmu-miR-101b-3p	0.046513	0.874541	-0.532014	0.0502042	-0.350608	0.21906
mmu-miR-339-3p	0.349955	0.219978	-0.474618	0.0863775	-0.332968	0.24472
mmu-miR-503-3p	-0.615744	0.0190596	0.355412	0.212375	0.452042	0.104639
mmu-miR-872-3p	0.648967	0.0120355	-0.236205	0.416217	-0.674756	0.00811377
mmu-miR-877-3p	-0.110745	0.706248	0.536429	0.0479769	0.160971	0.58249
mmu-miR-511-5p	0.516073	0.058873	0.0286979	0.922421	-0.379274	0.181081
mmu-miR-212-3p	-0.23035	0.428199	0.509939	0.0624796	0.379274	0.181081
mmu-miR-224-5p	-0.69991	0.00532211	0.23179	0.425236	0.66814	0.00900832
mmu-miR-193a-5p	0.617959	0.0185126	-0.315676	0.271572	-0.615218	0.0191912
mmu-miR-182-5p	-0.857169	8.94659e-05	0.487863	0.076771	0.796035	0.000659231
mmu-miR-301b-3p	-0.451841	0.104813	0.408393	0.147137	0.648295	0.0121543
mmu-miR-384-5p	0.34331	0.229463	-0.664466	0.0095371	-0.343993	0.228477
mmu-miR-434-3p	-0.476205	0.0851847	0.858728	8.40597e-05	0.66373	0.00964574
mmu-miR-362-3p	0.495547	0.0715583	-0.319645	0.26526	-0.473394	0.0873063
mmu-miR-34b-3p	0.00442981	0.988009	0.668881	0.00890459	0.319737	0.265115
mmu-miR-423-3p	0.166118	0.570324	0.289186	0.31596	-0.13892	0.635758
mmu-miR-712-5p	0.555941	0.0389873	-0.832238	0.000221915	-0.6505	0.0117683
mmu-miR-421-3p	0.0332236	0.910228	0.17881	0.540783	0.0374864	0.89876
rno-miR-146b-5p	0.261359	0.366752	-0.134659	0.646253	-0.218303	0.453389
mmu-miR-1198-5p	-0.403113	0.152952	0.739522	0.00250348	0.355018	0.212918
