# Supplementary material for: Serum miRNA modulations indicate changes in retinal morphology
Source: Front Mol Neurosci. 2023 Mar 3;16:1130249. doi: 10.3389/fnmol.2023.1130249 (PMC10020626; doi:10.3389/fnmol.2023.1130249)
Supplement: Supplementary file 10 [file Table_6.XLSX]

## Sheet: A. down_miRNA
Annotation Cluster 1	Enrichment Score: 18.688201023088887
Category	Term	Count	%	PValue	Genes	List Total	Pop Hits	Pop Total	Fold Enrichment	Bonferroni	Benjamini	FDR
REACTOME_PATHWAY	R-HSA-74160~Gene expression (Transcription)	404	13.5207	2.97439e-21	RB1, ZNF175, SPI1, PHAX, AKT2, MYC, MYB, AKT3, PIP4K2A, AKT1, PIP4K2C, RNF111, MEF2C, DAXX, CSNK2A1, PRKCB, ZNF160, ZNF12, DICER1, NUP93, DDIT4, TXNIP, NUP98, ZNF28, ZNF154, ZNF273, ANAPC16, GATA4, BAZ2A, GATA3, GATA2, NRBF2, ZNF264, JUN, PHC2, JAG1, ZNF383, SETD1B, NR1D2, ELL2, NR2F6, COL1A1, AGO3, AGO4, AGO1, AGO2, ZNF138, EZH2, ZNF254, CDKN1A, BTG2, CDKN1B, BTG1, ZNF493, ZNF492, MED16, MED17, …	1945	1502	10882	1.50488	6.04099e-18	6.04099e-18	5.21411e-18
REACTOME_PATHWAY	R-HSA-212436~Generic Transcription Pathway	339	11.3454	5.71306e-19	RB1, ZNF175, CCNK, SPI1, SOX2, CDC23, ZNF606, MYC, AKT2, CHEK2, CHEK1, AKT3, CDC27, MYB, PIP4K2A, AKT1, ZNF721, PIP4K2C, TP63, RNF111, DAXX, MEF2C, SMARCC2, CSNK2A1, ZFP1, PRKCB, ZNF160, ZNF12, RUNX3, RUNX2, RUNX1, COX7A2L, RRAGC, RRAGD, DDIT4, TXNIP, DNA2, ZFPM1, TP53, KCTD15, ZNF28, ZNF154, ZNF273, ANAPC16, GATA4, GATA3, GATA2, ZNF703, TP53BP2, NRBF2, PCK1, ZNF264, WWTR1, JUN, PHC2, JAG1, ZNF38…	1945	1238	10882	1.53203	1.16032e-15	3.86774e-16	3.33833e-16
REACTOME_PATHWAY	R-HSA-73857~RNA Polymerase II Transcription	362	12.1151	5.07143e-18	RB1, ZNF175, CCNK, SPI1, EIF4A3, PHAX, SOX2, CDC23, ZNF606, MYC, AKT2, CHEK2, CHEK1, AKT3, CDC27, MYB, PIP4K2A, AKT1, ZNF721, PIP4K2C, TP63, RNF111, DAXX, MEF2C, SMARCC2, CSNK2A1, ZFP1, PRKCB, ZNF160, ZNF12, RUNX3, CDC40, RUNX2, RUNX1, COX7A2L, RRAGC, RRAGD, DDIT4, TXNIP, DNA2, ZFPM1, TP53, KCTD15, ZNF28, ZNF154, ZNF273, ANAPC16, CSTF2, GATA4, GATA3, RTF1, GATA2, RPAP2, ZNF703, TP53BP2, NRBF2, PC…	1945	1362	10882	1.48703	1.03001e-14	2.57502e-15	2.22255e-15
Annotation Cluster 2	Enrichment Score: 14.704273919091095
Category	Term	Count	%	PValue	Genes	List Total	Pop Hits	Pop Total	Fold Enrichment	Bonferroni	Benjamini	FDR
GOTERM_BP_DIRECT	GO:0006357~regulation of transcription from RNA polymerase II promoter	410	13.7216	2.35195e-28	RB1, ZNF175, SPI1, ZNF174, RAX, BACH1, BACH2, SPIB, ELK4, ZXDA, MYC, CREB3L2, BBX, PKNOX1, HOXA5, MEF2A, MEF2C, ZNF284, PRKCB, ZNF160, MED9, ZNF12, HCFC2, WDR77, PRKAR1A, HOXB3, CLOCK, HOXB6, ZNF28, ZNF154, ZBTB8A, ZNF273, SRCAP, GATA6, GATA4, GATA3, GATA2, HIF1A, MTDH, RAD21, ZNF148, ZBTB7B, RREB1, ZBTB7A, HOXC8, GTF2IRD2B, ZNF264, ZNF384, JUN, ZNF383, GTF2IRD2, ZNF260, IRF2BP2, PBX2, NR2F2, ZNF…	2785	1699	19157	1.65994	1.71646e-24	4.29055e-25	4.15825e-25
GOTERM_MF_DIRECT	GO:0000978~RNA polymerase II core promoter proximal region sequence-specific DNA binding	294	9.83936	1.19564e-18	APP, ZNF175, SPI1, ZNF174, RAX, HNRNPU, IKZF1, IKZF2, BACH1, IKZF3, BACH2, SOX2, SPIB, ELK4, ZNF606, MYC, MYB, ZNF724, ZNF721, PKNOX1, SOX6, SOX4, HOXA5, TP63, SOX5, MEF2A, MEF2C, ZNF284, ZFP1, ZNF160, SOX12, ZNF12, RUNX3, RUNX2, RUNX1, HOXB3, CLOCK, TP53, HOXB6, ZNF28, ZNF154, ZNF273, EPAS1, GATA6, GATA4, GATA3, GATA2, ZBTB5, HIF1A, ZBTB4, ZBED1, HIVEP2, ZNF148, PATZ1, ZBTB7B, RREB1, ZBTB7A, STA…	2832	1205	18765	1.61665	2.30759e-15	1.1538e-15	1.10956e-15
GOTERM_CC_DIRECT	GO:0000785~chromatin	242	8.09906	8.20404e-16	RB1, SPI1, ZNF174, RAX, JMJD1C, BACH1, BACH2, ACTB, SOX2, SPIB, ELK4, MYC, CHEK1, CREB3L2, RCC1, BBX, PKNOX1, SOX6, SOX4, HOXA5, TP63, SOX5, MEF2A, MEF2C, TSPYL1, SMARCC2, SOX12, RUNX3, RUNX2, RUNX1, WDR82, HOXB3, ZFPM1, CLOCK, TP53, HOXB6, CASZ1, SET, TSHZ3, EPAS1, TSHZ1, GATA6, GATA4, GATA3, ZBTB5, HIF1A, RAD21, ZBED1, HOXC8, ZBED3, STAT5B, JUN, EGR2, PBX2, NR1D2, SMARCA2, NR2F6, SMARCA4, HNRNP…	2878	1032	20163	1.64286	8.78964e-13	1.32554e-13	1.2435e-13
GOTERM_MF_DIRECT	GO:0003700~transcription factor activity, sequence-specific DNA binding	151	5.05355	9.81449e-14	ZNF175, SPI1, ZNF174, ZBTB25, ZBTB24, RORA, IKZF1, PRDM1, AHR, IKZF2, NR3C1, IKZF3, BACH1, ETS1, BACH2, SOX2, SPIB, ELK4, MYC, GPBP1, CREB3L2, SOX6, PITX2, PKNOX1, ZFP37, PITX1, SOX4, HOXA5, TP63, SOX5, MEF2A, MEF2C, ZBTB38, MITF, MYT1, RUNX3, HIC1, RUNX2, RUNX1, FOXP1, MYCN, DMTF1, ZNF93, HOXB3, CLOCK, TP53, GCM1, EPAS1, MAZ, GATA6, GATA4, CREBL2, GATA3, FOXO3, GATA2, HIF1A, FOXO1, ZKSCAN5, ZNF1…	2832	553	18765	1.80929	1.89417e-10	4.73549e-11	4.55392e-11
GOTERM_MF_DIRECT	GO:0000981~RNA polymerase II transcription factor activity, sequence-specific DNA binding	287	9.60509	5.43304e-13	ZNF175, SPI1, ZNF174, RAX, BACH1, BACH2, SOX2, SPIB, ELK4, MYC, CREB3L2, MYB, ZNF724, BBX, PKNOX1, SOX6, SOX4, HOXA5, TP63, SOX5, MEF2A, MEF2C, ZNF284, ZFP1, ZNF160, SOX12, ZNF12, RUNX3, RUNX2, RUNX1, HOXB3, CLOCK, TP53, HOXB6, ZNF28, ZNF154, CASZ1, ZNF273, TSHZ3, EPAS1, TSHZ1, GATA6, GATA4, GATA3, GATA2, ZBTB5, HIF1A, ZBTB4, PCBP1, ZBED1, HIVEP2, ZBTB7B, ZBTB7A, HOXC8, GTF2IRD2B, ZBED3, STAT5B, …	2832	1279	18765	1.48685	1.04865e-09	1.72489e-10	1.65875e-10
GOTERM_MF_DIRECT	GO:0001228~transcriptional activator activity, RNA polymerase II transcription regulatory region sequence-specific binding	131	4.3842	1.17015e-12	ZNF175, SPI1, RAX, NR3C1, IKZF3, BACH1, ETS1, SOX2, SPIB, YY1, HOXA10, ELK4, YY2, ZNF606, MYC, MYB, CREB3L2, ZNF721, PITX1, SOX4, HOXA5, TP63, MEF2A, MEF2C, MITF, ZNF99, SOX12, RUNX2, RUNX1, MYCN, DMTF1, HOXB3, CLOCK, TP53, GCM1, CASZ1, EPAS1, GATA4, GATA3, FOXO3, GATA2, HIF1A, RLF, FOXO1, ZBED1, ZBTB7B, ZNF786, ZNF544, RREB1, ZNF300, SMAD2, STAT5B, SMAD1, ZNF384, JUN, EGR2, SMAD4, PBX2, RFXANK, …	2832	471	18765	1.84292	2.25844e-09	2.82299e-10	2.71475e-10
GOTERM_MF_DIRECT	GO:1990837~sequence-specific double-stranded DNA binding	123	4.11647	8.16341e-06	ZNF174, RAX, ZBTB20, HNRNPU, PRDM1, AHR, NR3C1, BACH2, HOXA11, FOXQ1, SPIB, YY1, HOXA10, ELK4, YY2, ZNF449, BBX, PITX2, PKNOX1, PITX1, SOX4, HOXA5, MEF2C, MBNL2, ZFP1, ZBTB37, SOX12, ZBTB33, ZNF12, RUNX3, HIC1, RUNX2, FOXP1, MYCN, CLOCK, HOXB6, GCM1, GATA6, GATA4, GATA3, FOXO3, GATA2, HMBOX1, ZBED1, ZBTB7B, ZBTB7A, HOXC8, ZBTB18, ZNF384, JUN, EGR2, SNAI3, NR1D2, FOXN2, ESR1, SMAD5, NR2F6, NR4A2, …	2832	556	18765	1.46584	0.015632	0.000463394	0.000445626
Annotation Cluster 3	Enrichment Score: 10.097228029296952
Category	Term	Count	%	PValue	Genes	List Total	Pop Hits	Pop Total	Fold Enrichment	Bonferroni	Benjamini	FDR
WIKIPATHWAYS	WP4666~Hepatitis B infection	72	2.40964	2.8151e-15	CDKN1A, DDX3X, CXCL8, FASLG, TNF, CASP8, MYC, CASP3, AKT2, AKT3, CREB3L2, AKT1, EP300, IKBKE, MAP3K7, JAK1, MAP2K3, MAP2K4, TICAM2, APAF1, PRKCB, FOS, IRAK4, MMP9, YWHAZ, TGFBR1, TGFBR2, CREB1, PIK3CA, TRAF6, RAF1, SOS1, TLR4, TLR3, TLR2, IFNAR1, PIK3R3, PIK3R1, MAPK9, NRAS, MAPK8, IRAK1, MAPK1, FADD, MAP2K7, BID, SMAD2, STAT5B, TGFB2, JUN, EGR2, SMAD4, TGFB1, MAP3K1, IFNB1, TGFB3, STAT1, STAT2, …	1457	154	7835	2.51415	1.90958e-12	4.84902e-13	3.4485e-13
WIKIPATHWAYS	WP4630~Measles virus infection	56	1.87416	3.52959e-09	CDKN1B, TNFAIP3, FASLG, ADAR, BBC3, CASP8, CCND2, CCND1, CASP3, IL12A, IKBKE, MAP3K7, JAK1, IFNAR2, CSNK2A1, APAF1, FOS, IRAK4, PIK3CA, CCNE2, CCNE1, TRAF6, IL1B, TLR7, TLR4, TP53, TLR2, IFNAR1, PIK3R3, PIK3R1, MAPK9, MAPK8, IRAK1, FADD, BID, SLAMF1, HSPA8, STAT5B, JUN, IFNB1, STAT1, STAT2, STAT3, EIF2S1, NFKB1, IL2, MAVS, IL6, CDK6, CD28, BCL2, CYCS, FAS, TAB2, MYD88, BCL2L1	1457	138	7835	2.18217	2.42835e-06	1.1054e-07	7.86136e-08
WIKIPATHWAYS	WP75~Toll-like receptor signaling pathway	44	1.47256	5.14159e-08	CXCL8, PIK3R3, PIK3R1, TNF, PIK3CG, MAPK9, MAPK8, CASP8, IRAK1, AKT2, CCL5, AKT3, AKT1, MAPK1, IL12A, FADD, RAC1, MAP2K7, MAP3K7, IKBKE, MAP2K3, IFNAR2, MAP2K4, JUN, TICAM2, IFNB1, STAT1, FOS, IRAK4, MAPK14, NFKB1, MAPK13, IL6, PIK3CA, TRAF6, IL1B, TAB2, TLR7, TAB1, TLR4, MYD88, TLR3, TLR2, IFNAR1	1457	104	7835	2.27509	3.53735e-05	1.02736e-06	7.30631e-07
Annotation Cluster 4	Enrichment Score: 8.955667800283113
Category	Term	Count	%	PValue	Genes	List Total	Pop Hits	Pop Total	Fold Enrichment	Bonferroni	Benjamini	FDR
REACTOME_PATHWAY	R-HSA-9006936~Signaling by TGFB family members	54	1.80723	8.21999e-12	ITGB1, CCNK, CCNT2, BMPR2, CCNT1, ZFYVE9, UBE2D3, UBE2D1, CHRDL1, MYC, PMEPA1, ITGB8, RNF111, MEN1, TGIF1, ARHGEF18, RHOA, TGFBR1, TGFBR2, RBL1, TFDP1, PARD3, FURIN, ACVR1B, CBL, FSTL1, UBC, MAPK1, E2F5, RPS27A, SKIL, SMAD2, WWTR1, SMAD1, TGFB2, SMAD4, TGFB1, TGFB3, USP9X, SMURF1, SMAD6, ACVR2B, SMAD5, SMAD7, CDK9, SKI, FKBP1A, CDK8, BMP2, SP1, BAMBI, TRIM33, BMPR1A, FBN1	1945	118	10882	2.56036	1.66948e-08	1.85498e-09	1.60107e-09
REACTOME_PATHWAY	R-HSA-170834~Signaling by TGF-beta Receptor Complex	44	1.47256	4.08641e-11	ITGB1, CCNK, CCNT2, CCNT1, ZFYVE9, UBE2D3, UBE2D1, FURIN, CBL, MYC, UBC, MAPK1, PMEPA1, ITGB8, E2F5, RPS27A, SKIL, RNF111, MEN1, TGIF1, SMAD2, WWTR1, TGFB2, SMAD4, TGFB1, SMURF1, TGFB3, USP9X, ARHGEF18, RHOA, TGFBR1, TGFBR2, SMAD7, CDK9, SKI, FKBP1A, CDK8, RBL1, TFDP1, SP1, BAMBI, PARD3, TRIM33, FBN1	1945	89	10882	2.766	8.2995e-08	6.28703e-09	5.42647e-09
REACTOME_PATHWAY	R-HSA-2173793~Transcriptional activity of SMAD2/SMAD3:SMAD4 heterotrimer	26	0.870147	2.46421e-08	CCNK, CCNT2, CCNT1, UBE2D3, UBE2D1, MYC, UBC, MAPK1, E2F5, RPS27A, SKIL, RNF111, MEN1, TGIF1, SMAD2, WWTR1, SMAD4, USP9X, SMAD7, CDK9, SKI, CDK8, RBL1, TFDP1, SP1, TRIM33	1945	46	10882	3.16231	5.00468e-05	2.78045e-06	2.39986e-06
REACTOME_PATHWAY	R-HSA-2173796~SMAD2/SMAD3:SMAD4 heterotrimer regulates transcription	20	0.669344	1.81735e-07	TGIF1, SMAD2, WWTR1, CCNK, SMAD4, CCNT2, CCNT1, SMAD7, CDK9, CDK8, RBL1, TFDP1, SP1, MYC, UBC, MAPK1, E2F5, RPS27A, RNF111, MEN1	1945	32	10882	3.49679	0.000369035	1.41963e-05	1.22531e-05
Annotation Cluster 5	Enrichment Score: 7.939243037999925
Category	Term	Count	%	PValue	Genes	List Total	Pop Hits	Pop Total	Fold Enrichment	Bonferroni	Benjamini	FDR
WIKIPATHWAYS	WP4806~EGFR tyrosine kinase inhibitor resistance	44	1.47256	1.23614e-11	GSK3B, PTEN, PDGFB, PDGFA, PIK3R3, PIK3R1, FOXO3, FGF2, EGFR, IGF1R, NRAS, BCL2L11, CCND1, MYC, AKT2, AKT3, PDGFC, PLCG2, AKT1, MAPK1, IL6R, JAK1, PDGFRB, PDGFRA, PRKCB, PDPK1, HGF, STAT3, GAB1, RRAS2, IGF1, VEGFA, IL6, PIK3CA, RPS6KB1, BCL2, NF1, GRB2, KRAS, RAF1, EIF4E2, SOS1, MET, BCL2L1	1457	84	7835	2.81678	8.5046e-09	7.74271e-10	5.50643e-10
WIKIPATHWAYS	WP673~ErbB signaling pathway	42	1.40562	5.27901e-09	GSK3B, CDKN1A, CDKN1B, PIK3R3, PIK3R1, CBL, FOXO1, EGFR, CRKL, MAPK9, NRAS, MAPK8, BCL2L11, CCND1, ERBB4, MYC, AKT2, AKT3, PLCG2, AKT1, MAPK1, ABL2, PAK6, MAP2K7, PAK2, MAP2K4, STAT5B, JUN, PRKCB, PDPK1, GAB1, EREG, PIK3CA, RPS6KB1, MDM2, GRB2, KRAS, RAF1, SOS1, TP53, CRK, HBEGF	1457	91	7835	2.48192	3.63195e-06	1.45489e-07	1.03469e-07
WIKIPATHWAYS	WP4155~Endometrial cancer	27	0.903614	2.33159e-05	GSK3B, CDKN1A, PTEN, PIK3R3, PIK3R1, FOXO3, FGF2, EGFR, NRAS, CCND1, MYC, AKT2, AKT3, AKT1, MAPK1, TCF7L2, GADD45A, PDPK1, FOS, AXIN2, APC, PIK3CA, GRB2, KRAS, RAF1, SOS1, TP53	1457	63	7835	2.30464	0.0159135	0.000170901	0.00012154
Annotation Cluster 6	Enrichment Score: 7.5829709297403936
Category	Term	Count	%	PValue	Genes	List Total	Pop Hits	Pop Total	Fold Enrichment	Bonferroni	Benjamini	FDR
REACTOME_PATHWAY	R-HSA-1257604~PIP3 activates AKT signaling	97	3.24632	7.97231e-13	FGF2, FGF7, FGF9, SALL4, AKT2, AKT3, PIP4K2A, AKT1, TRIM27, PIP4K2C, IER3, PDGFRB, PDGFRA, CSNK2A1, HGF, FRS2, EREG, RRAGC, RRAGD, TP53, TNKS, PDGFB, PDGFA, PIK3R3, PIK3R1, FOXO3, FOXO1, IRAK1, UBC, THEM4, CBX8, PHC2, JUN, CBX6, CBX4, CBX2, ESR1, ESR2, AGO3, RHEB, AGO4, AGO1, AGO2, MKRN1, MDM2, CD28, GRB2, STRN, MYD88, RCOR1, EZH2, GSK3B, CDKN1A, CDKN1B, PTEN, BMI1, RPTOR, PPP2R5E, RAC1, PDPK1, G…	1945	267	10882	2.03259	1.61922e-09	2.31311e-10	1.99649e-10
REACTOME_PATHWAY	R-HSA-9006925~Intracellular signaling by second messengers	107	3.58099	1.57911e-12	FGF2, FGF7, FGF9, SALL4, AKT2, AKT3, PIP4K2A, AKT1, TRIM27, PIP4K2C, KPNA2, PRKACB, IER3, PDGFRB, PDGFRA, CSNK2A1, HGF, PRKCE, PRKCD, FRS2, EREG, RRAGC, PRKAR1A, RRAGD, TP53, TNKS, PDGFB, ITPR1, PDGFA, PIK3R3, PIK3R1, FOXO3, FOXO1, GRK2, IRAK1, UBC, THEM4, CBX8, PHC2, JUN, CBX6, CBX4, CBX2, ESR1, ESR2, AGO3, RHEB, AGO4, AGO1, AGO2, MKRN1, MDM2, CD28, CALM3, GRB2, STRN, CALM1, MYD88, RCOR1, EZH2, …	1945	309	10882	1.93738	3.20709e-09	4.00895e-10	3.46021e-10
REACTOME_PATHWAY	R-HSA-199418~Negative regulation of the PI3K/AKT network	46	1.53949	3.05847e-08	PHLPP2, PHLPP1, PTEN, PDGFB, PDGFA, PIK3R3, PIK3R1, FGF2, EGFR, PPP2CA, FGF7, IRAK1, FGF9, ERBB4, PPP2R5E, AKT2, AKT3, AKT1, THEM4, MAPK1, PIP4K2A, PIP4K2C, RAC1, IER3, PDGFRB, PDGFRA, HGF, GAB1, FRS2, PPP2R5D, PPP2R5C, GAB2, IRAK4, ESR1, ESR2, EREG, KITLG, PIK3CA, TRAF6, KIT, CD28, GRB2, STRN, MET, MYD88, HBEGF	1945	113	10882	2.27755	6.21155e-05	3.26934e-06	2.82184e-06
REACTOME_PATHWAY	R-HSA-6811558~PI5P, PP2A and IER3 Regulate PI3K/AKT Signaling	40	1.33869	2.66685e-06	PDGFB, PDGFA, PIK3R3, PIK3R1, FGF2, EGFR, PPP2CA, FGF7, IRAK1, FGF9, ERBB4, PPP2R5E, AKT1, MAPK1, PIP4K2A, PIP4K2C, RAC1, IER3, PDGFRB, PDGFRA, HGF, GAB1, FRS2, PPP2R5D, PPP2R5C, GAB2, IRAK4, ESR1, ESR2, EREG, KITLG, PIK3CA, TRAF6, KIT, CD28, GRB2, STRN, MET, MYD88, HBEGF	1945	106	10882	2.11127	0.00540174	0.000110538	9.5408e-05
REACTOME_PATHWAY	R-HSA-2219528~PI3K/AKT Signaling in Cancer	39	1.30522	4.32423e-06	GSK3B, CDKN1A, CDKN1B, PTEN, PDGFB, PDGFA, PIK3R3, PIK3R1, FOXO3, FGF2, FOXO1, EGFR, FGF7, FGF9, ERBB4, AKT2, AKT3, AKT1, RAC1, PDGFRB, PDGFRA, PDPK1, HGF, GAB1, FRS2, GAB2, ESR1, ESR2, EREG, KITLG, CREB1, PIK3CA, KIT, MDM2, CD28, GRB2, STRN, MET, HBEGF	1945	104	10882	2.09807	0.00874407	0.000151423	0.000130696
REACTOME_PATHWAY	R-HSA-2219530~Constitutive Signaling by Aberrant PI3K in Cancer	27	0.903614	0.000715761	PDGFB, PDGFA, PIK3R3, PIK3R1, FGF2, EGFR, FGF7, FGF9, ERBB4, RAC1, PDGFRB, PDGFRA, HGF, GAB1, FRS2, GAB2, ESR1, ESR2, EREG, KITLG, PIK3CA, KIT, CD28, GRB2, STRN, MET, HBEGF	1945	78	10882	1.93668	0.76642	0.010689	0.00922595
Annotation Cluster 7	Enrichment Score: 7.431422258166067
Category	Term	Count	%	PValue	Genes	List Total	Pop Hits	Pop Total	Fold Enrichment	Bonferroni	Benjamini	FDR
GOTERM_BP_DIRECT	GO:0018105~peptidyl-serine phosphorylation	59	1.97456	2.38058e-10	GSK3B, SMG1, DYRK3, DYRK2, RPS6KA5, CHEK2, AKT2, AKT3, AKT1, IKBKE, CSNK1G3, MORC3, CSNK2A1, PDPK1, PRKCB, PRKCE, PRKCD, DYRK1A, MASTL, TGFBR1, TGFBR2, UHMK1, LATS2, ULK2, ULK1, MAPKAPK5, TOP1, SGK1, CSNK1G2, CAB39, TNKS, PDGFB, TTK, PRKX, STK4, MAPK9, MAPK8, GRK2, MAPK7, MKNK2, STK38, MAPK1, PCK1, PAK2, DMPK, CSNK1A1, MAPK14, HIPK1, HIPK3, MAPK13, PINK1, RPS6KB1, WNK1, BCL2, CDK1, MAP3K10, PKN2,…	2785	173	19157	2.34589	1.73735e-06	9.1427e-08	8.86078e-08
GOTERM_BP_DIRECT	GO:0006468~protein phosphorylation	127	4.25033	3.97831e-10	APP, GMFB, CCNT1, MYLK3, MYLK, RPS6KA5, RASSF2, CCND1, CHEK2, AKT3, CHEK1, PIM1, AKT1, MAP3K9, PRKACB, PDK1, MAP3K5, ACVR1, MORC3, CSNK2A1, DAPK1, PRKCB, IGFBP3, PRKCE, WNT5A, DAPK3, PRKCD, DYRK1A, PHKA1, ATG14, HASPIN, RUNX3, NRBP1, ERN1, MELK, CCNE1, SIK3, SIK1, ULK1, RAF1, SQSTM1, CSNK1G2, PXK, TXK, PDGFB, PIK3R4, PIK3R1, PKMYT1, STK4, NLK, GRK3, GRK2, IRAK1, GRK7, STK38, NEK8, LYN, SMAD2, SMA…	2785	507	19157	1.72305	2.90337e-06	1.45149e-07	1.40673e-07
GOTERM_MF_DIRECT	GO:0004674~protein serine/threonine kinase activity	103	3.44712	8.72915e-09	SLK, RPS6KA5, CHEK2, AKT2, AKT3, CHEK1, PIM1, AKT1, MAP3K9, PRKACB, MAP3K7, MAP3K5, ACVR1, MAP2K3, MAP2K4, CSNK1G3, CSNK2A1, DAPK1, PRKCB, PRKCE, DAPK3, PRKCD, DYRK1A, UHMK1, ERN1, MELK, SIK3, ULK2, SIK1, MAPKAPK5, ULK1, RAF1, SQSTM1, CSNK1G2, PIK3R4, PKMYT1, STK4, NLK, IRAK1, STK38, MAP2K7, NEK8, DMPK, CDK9, WNK1, WNK3, AAK1, CDK1, MAP3K10, ATM, MAP3K14, MAP3K12, BMPR1A, GSK3B, SMG1, DYRK3, BMPR…	2832	391	18765	1.74548	1.68471e-05	8.86698e-07	8.527e-07
GOTERM_MF_DIRECT	GO:0004712~protein serine/threonine/tyrosine kinase activity	108	3.61446	5.70782e-08	IGF1R, SLK, RPS6KA5, CHEK2, AKT2, AKT3, CHEK1, PIM1, AKT1, PRKACB, MAP3K7, MAP3K5, PDGFRB, PDGFRA, CSNK1G3, EPHA4, CSNK2A1, DAPK1, PRKCB, PRKCE, DAPK3, PRKCD, DYRK1A, HASPIN, UHMK1, ERN1, MELK, SIK3, ULK2, SIK1, ULK1, RAF1, CSNK1G2, EPHA2, CSF1R, TXK, PIK3R4, PKMYT1, STK4, NLK, IRAK1, STK38, ABL2, NEK8, LYN, YES1, DMPK, CDK9, CDK8, CDK6, WNK1, WNK3, AAK1, CDK1, MAP3K10, ATM, MAP3K14, MAP3K12, DDR…	2832	430	18765	1.66422	0.000110155	5.00732e-06	4.81533e-06
GOTERM_MF_DIRECT	GO:0004672~protein kinase activity	94	3.14592	6.99753e-07	GSK3B, SMG1, DYRK3, PIK3CG, MYLK, RPS6KA5, RASSF2, CCND1, CHEK2, AKT2, AKT3, CHEK1, AKT1, MAP3K9, IKBKE, MAP3K7, PDK1, MAP3K5, ACVR1, MAP2K3, MAP2K4, PDGFRA, CSNK1G3, EPHA4, CSNK2A1, PDPK1, PRKCB, DAPK1, STRADB, PRKCE, CAD, MINK1, PRKCD, DAPK3, DYRK1A, HASPIN, TGFBR1, NRBP1, CIT, GAK, MELK, PEAK1, BMP2K, SIK3, SIK1, MAPKAPK5, RAF1, MET, CSNK1G2, PRKAA1, PXK, PRKAA2, TXK, PIK3R4, PKMYT1, STK4, NLK…	2832	378	18765	1.64775	0.00134961	4.65698e-05	4.47842e-05
GOTERM_MF_DIRECT	GO:0005524~ATP binding	286	9.57162	7.81082e-05	EIF4A2, PANK3, EIF4A3, HNRNPU, ACTB, MYLK, RPS6KA5, AKT2, CHEK2, CHEK1, AKT3, CHORDC1, PIP4K2A, AKT1, PIP4K2C, SEPHS2, PRKACB, PDK1, ACVR1, EPHA4, ENTPD1, AQR, CSNK2A1, DAPK1, ACSL1, ENTPD4, PRKCB, PRKCE, DAPK3, PRKCD, ACSL4, ACSL3, DICER1, HASPIN, RUNX3, RUNX2, RUNX1, UHMK1, DHX40, DYNC1LI2, KATNAL1, MTHFD1, SIK3, ULK2, YME1L1, SIK1, IDNK, ULK1, TTLL12, DNA2, EPHA2, SRCAP, FICD, TXK, HSPA4L, PIK…	2832	1540	18765	1.23055	0.139941	0.00327715	0.0031515
Annotation Cluster 8	Enrichment Score: 6.832778275418909
Category	Term	Count	%	PValue	Genes	List Total	Pop Hits	Pop Total	Fold Enrichment	Bonferroni	Benjamini	FDR
GOTERM_MF_DIRECT	GO:0004842~ubiquitin-protein transferase activity	78	2.61044	2.08054e-10	TRIM71, UBE2D3, UBE2D1, TNFAIP3, UBE3A, BRCA1, TNFAIP1, FBXO21, HERC4, RNF115, CDC23, UBE2Q2, TRIM2, ARIH1, TRIM27, RNF152, TRIM23, MYLIP, AREL1, DTX3L, RC3H1, ZFP91, FBXO10, FBXO11, FBXW2, TOPORS, KLHL42, RBX1, RNF168, RNF144B, TRAF7, RNF167, RNF123, KCTD10, TRAF6, HECW2, TRAF5, HECW1, PRKN, UBR4, UBR3, XIAP, RNF6, CBL, MALT1, HECTD1, RNF139, HECTD3, UBR5, RBBP6, VHL, UBE2H, ANKIB1, UBE2B, UBE2C…	2832	250	18765	2.06733	4.01543e-07	2.86817e-08	2.7582e-08
GOTERM_BP_DIRECT	GO:0000209~protein polyubiquitination	54	1.80723	2.98134e-08	TRIM71, UBE2D3, FBXO28, UBE2D1, RNF19B, UBE3A, BRCA1, NPEPPS, UBE2Q1, UBE2Q2, TRIM2, ARIH1, TRIM27, RNF152, RNF111, AREL1, NHLRC3, AKTIP, UBE4A, RC3H1, TOPORS, KLHL42, RBX1, RNF144B, RNF167, TRAF6, HECW2, HECW1, UBE2V2, PELI1, PRKN, TNKS, CBL, HECTD1, TNKS2, UBR5, UBE2H, ANKIB1, UBE2B, CDKN2A, UBE2C, SMURF1, UBE2G1, UBE2A, UBE2G2, ITCH, UBOX5, ZNF738, MKRN1, UBE2N, BCL2, MDM2, TRIM32, FBXL7	2785	171	19157	2.1722	0.000217555	6.59238e-06	6.38911e-06
GOTERM_MF_DIRECT	GO:0061630~ubiquitin protein ligase activity	72	2.40964	0.000511774	TRIM71, TRIM72, RNF11, TRAF3IP2, UBE2D3, UBE2D1, RNF19B, UBE3A, MED18, RNF157, HERC4, RNF115, TRIM2, ARIH1, TRIM27, RNF152, RNF111, VPS18, MYLIP, WSB1, AREL1, NHLRC3, DTX3L, RC3H1, TOPORS, RBX1, RNF144B, RNF167, TRAF6, HECW2, HECW1, PELI1, PRKN, RNF34, MYCBP2, RNF38, UBR4, UBR3, XIAP, RNF6, CBL, RNFT1, CDC42, NEURL1B, C18ORF25, HECTD1, MED30, RNF216, RNF139, RNF138, UBR5, RBBP6, LONRF3, LONRF1, A…	2832	322	18765	1.4816	0.627671	0.0165746	0.0159391
Annotation Cluster 9	Enrichment Score: 6.380173597340719
Category	Term	Count	%	PValue	Genes	List Total	Pop Hits	Pop Total	Fold Enrichment	Bonferroni	Benjamini	FDR
GOTERM_BP_DIRECT	GO:0016567~protein ubiquitination	126	4.21687	7.66239e-11	KLHL36, UBE2D3, DCAF8, FBXO21, DCAF4, DCAF7, HERC4, CDC23, CDC27, AKT1, TRIM27, RNF111, TRIM23, VPS18, MYLIP, WSB1, AREL1, FBXW7, FBXO10, FBXO11, FBXW2, RBX1, RNF123, KCTD10, HECW2, HECW1, UBE2V2, VCP, ANAPC16, KLHL15, SEL1L, MYCBP2, UBR4, UBR3, SOCS2, SOCS3, VCPIP1, SOCS1, MED30, BTBD1, UBC, SOCS6, SOCS7, SOCS5, KLHDC10, WDTC1, KLHDC2, WWTR1, KLHDC3, UBE2B, UBE2C, SMURF1, SIAH1, MEX3C, KLHL20, F…	2785	490	19157	1.76879	5.592e-07	3.7275e-08	3.61256e-08
GOTERM_MF_DIRECT	GO:0004842~ubiquitin-protein transferase activity	78	2.61044	2.08054e-10	TRIM71, UBE2D3, UBE2D1, TNFAIP3, UBE3A, BRCA1, TNFAIP1, FBXO21, HERC4, RNF115, CDC23, UBE2Q2, TRIM2, ARIH1, TRIM27, RNF152, TRIM23, MYLIP, AREL1, DTX3L, RC3H1, ZFP91, FBXO10, FBXO11, FBXW2, TOPORS, KLHL42, RBX1, RNF168, RNF144B, TRAF7, RNF167, RNF123, KCTD10, TRAF6, HECW2, TRAF5, HECW1, PRKN, UBR4, UBR3, XIAP, RNF6, CBL, MALT1, HECTD1, RNF139, HECTD3, UBR5, RBBP6, VHL, UBE2H, ANKIB1, UBE2B, UBE2C…	2832	250	18765	2.06733	4.01543e-07	2.86817e-08	2.7582e-08
REACTOME_PATHWAY	R-HSA-1280218~Adaptive Immune System	188	6.29183	1.85546e-06	IFITM1, UBE2D3, RNF19B, UBE2D1, UBE3A, FBXO21, PVR, ICAM1, NPEPPS, HERC4, RNF115, CDC23, AKT2, AKT3, CDC27, AP1S1, AKT1, AP1S3, B2M, PRKACB, MAP3K7, ICOSLG, SH3GL2, RNF111, MYLIP, WSB1, AREL1, PRKCB, FBXW7, UBE4A, TAP1, ATG14, FBXO10, FBXO11, FBXW2, KLHL42, RBX1, RNF123, DYNC1LI2, HECW2, ORAI2, UBE2V2, ORAI1, RAF1, CARD11, CD274, UBR4, ITPR1, PIK3R4, PIK3R3, KLHL11, PIK3R1, BCL10, RASGRP1, RASGRP…	1945	769	10882	1.36779	0.00376136	8.37432e-05	7.22806e-05
REACTOME_PATHWAY	R-HSA-983169~Class I MHC mediated antigen processing & presentation	96	3.21285	0.00026765	TRIM71, DET1, UBE2D3, UBE2D1, RNF19B, UBE3A, HMGB1, FBXO21, CTSS, NPEPPS, SEC61A1, HERC4, RNF115, CDC23, UBE2Q1, UBE2Q2, CDC27, ELOC, B2M, RNF111, FGB, MYLIP, FGA, WSB1, AREL1, DTX3L, FBXW7, FGG, UBE4A, TAP1, FBXO10, ATG14, FBXO11, FBXW2, KLHL42, RBX1, RNF144B, TRAF7, RNF123, GAN, HECW2, UBE2V2, TLR4, TLR2, VAMP3, PRKN, SEC23A, RNF34, PIK3R4, UBR4, KLHL11, RNF6, ASB16, FBXL20, SOCS3, SOCS1, HECTD…	1945	381	10882	1.40973	0.419387	0.00485355	0.0041892
REACTOME_PATHWAY	R-HSA-983168~Antigen processing: Ubiquitination & Proteasome degradation	77	2.57697	0.00158699	TRIM71, DET1, UBE2D3, UBE2D1, RNF19B, UBE3A, FBXO21, NPEPPS, HERC4, RNF115, CDC23, UBE2Q1, UBE2Q2, CDC27, ELOC, RNF111, MYLIP, WSB1, AREL1, DTX3L, FBXW7, UBE4A, FBXO10, FBXO11, FBXW2, KLHL42, RBX1, RNF144B, TRAF7, RNF123, GAN, HECW2, UBE2V2, PRKN, RNF34, UBR4, KLHL11, RNF6, ASB16, FBXL20, SOCS3, SOCS1, HECTD1, BTBD1, HECTD3, RNF138, UBC, RBBP6, VHL, LONRF1, RPS27A, UBE2H, UBE2B, UBE2C, SMURF1, SI…	1945	309	10882	1.39419	0.960273	0.0195344	0.0168605
Annotation Cluster 10	Enrichment Score: 5.965385739129165
Category	Term	Count	%	PValue	Genes	List Total	Pop Hits	Pop Total	Fold Enrichment	Bonferroni	Benjamini	FDR
WIKIPATHWAYS	WP1971~Integrated cancer pathway	26	0.870147	5.41042e-08	RB1, CDKN1A, CDKN1B, PTEN, BRCA1, BACH1, BBC3, CASP8, CHEK2, MYC, CASP3, CHEK1, E2F1, AKT1, JAK1, MAP3K5, SMAD2, STAT1, CDC25A, MSH6, MSH2, BCL2, CDK1, MDM2, ATM, TP53	1457	46	7835	3.03945	3.7223e-05	1.02736e-06	7.30631e-07
WIKIPATHWAYS	WP707~DNA damage response	33	1.10442	1.10158e-07	RB1, CDKN1A, CDKN1B, BRCA1, BBC3, CASP8, CCND2, CCND1, CHEK2, MYC, CASP3, SESN1, CHEK1, E2F1, PMAIP1, BID, APAF1, GADD45A, TNFRSF10B, RPA2, SMC1A, CDC25A, RAD51, CREB1, CDK6, CCNE2, CCNE1, CDK1, MDM2, FAS, CYCS, ATM, TP53	1457	69	7835	2.57184	7.57861e-05	1.80712e-06	1.28518e-06
WIKIPATHWAYS	WP45~G1 to S cell cycle control	29	0.970549	2.9116e-06	RB1, PRIM2, CDKN1A, CDKN1B, MCM7, PRIM1, ORC4, ORC6, CCND2, CCND1, MYC, E2F1, E2F2, E2F3, CDKN2A, GADD45A, RPA2, MYT1, CDC25A, WEE1, CREB1, TFDP1, CDK6, CCNE2, CCNE1, CDK1, MDM2, ATM, TP53	1457	64	7835	2.43667	0.00200118	3.0863e-05	2.1949e-05
WIKIPATHWAYS	WP1530~miRNA regulation of DNA damage response	34	1.13788	7.92642e-05	RB1, CDKN1A, CDKN1B, MCM7, BRCA1, BBC3, CASP8, CCND2, CCND1, CHEK2, MYC, CASP3, SESN1, CHEK1, E2F1, PMAIP1, BID, APAF1, GADD45A, TNFRSF10B, RPA2, SMC1A, CDC25A, RAD51, CREB1, CDK6, CCNE2, CCNE1, CDK1, MDM2, FAS, CYCS, ATM, TP53	1457	93	7835	1.96596	0.0530755	0.000515217	0.00036641

## Sheet: B. up_miRNA
Annotation Cluster 1	Enrichment Score: 14.860217880809657
Category	Term	Count	%	PValue	Genes	List Total	Pop Hits	Pop Total	Fold Enrichment	Bonferroni	Benjamini	FDR
REACTOME_PATHWAY	R-HSA-74160~Gene expression (Transcription)	299	13.7345	3.53652e-18	SERPINE1, PHAX, SOX2, PSMD7, ZNF607, PPP2R1B, AKT2, PSMD3, AKT1, SOX9, PIP4K2C, SNRPD3, SKP2, MED1, CSNK2A1, ZNF12, RUNX3, PRKAB1, RUNX2, AR, ZC3H11A, RRAGD, TFAM, NUP98, TP53, ZNF28, ZNF274, ZNF324B, FOXG1, TWIST1, NEDD4L, TGFA, GATA4, BAZ2A, ZNF708, ZNF701, SFN, HIVEP3, NRBF2, PCK1, ZNF268, ZNF267, PPARGC1B, ZNF264, CREBBP, JAG1, ABCA6, SETD1A, EAF1, CDC7, ZNF34, GRIN2B, ELL2, COL1A1, OCLN, AGO…	1376	1502	10882	1.57431	6.95987e-15	6.95987e-15	6.05805e-15
REACTOME_PATHWAY	R-HSA-73857~RNA Polymerase II Transcription	265	12.1727	2.01407e-14	SERPINE1, PHAX, SOX2, PSMD7, ZNF607, PPP2R1B, AKT2, PSMD3, AKT1, SOX9, PIP4K2C, SNRPD3, SKP2, MED1, CSNK2A1, ZNF12, RUNX3, PRKAB1, RUNX2, AR, ZC3H11A, RRAGD, TP53, ZNF28, ZNF274, ZNF324B, FOXG1, TWIST1, NEDD4L, TGFA, GATA4, ZNF708, ZNF701, SFN, HIVEP3, NRBF2, PCK1, ZNF268, ZNF267, PPARGC1B, ZNF264, CREBBP, JAG1, ABCA6, SETD1A, EAF1, CDC7, ZNF34, GRIN2B, ELL2, COL1A1, OCLN, AGO4, AGO1, AGO2, CALM3…	1376	1362	10882	1.53872	3.9547e-11	1.98185e-11	1.72505e-11
REACTOME_PATHWAY	R-HSA-212436~Generic Transcription Pathway	245	11.254	3.68719e-14	SERPINE1, SOX2, PSMD7, ZNF607, PPP2R1B, AKT2, PSMD3, AKT1, SOX9, PIP4K2C, SKP2, MED1, CSNK2A1, ZNF12, RUNX3, PRKAB1, RUNX2, AR, RRAGD, TP53, ZNF28, ZNF274, ZNF324B, FOXG1, TWIST1, NEDD4L, TGFA, GATA4, ZNF708, ZNF701, SFN, HIVEP3, NRBF2, PCK1, ZNF268, ZNF267, PPARGC1B, ZNF264, CREBBP, JAG1, ABCA6, SETD1A, CDC7, ZNF34, GRIN2B, COL1A1, OCLN, AGO4, AGO1, AGO2, CALM3, ATM, CALM1, ZNF136, CALM2, ZNF256…	1376	1238	10882	1.56508	7.25393e-11	2.4188e-11	2.10539e-11
Annotation Cluster 2	Enrichment Score: 13.436210607806853
Category	Term	Count	%	PValue	Genes	List Total	Pop Hits	Pop Total	Fold Enrichment	Bonferroni	Benjamini	FDR
GOTERM_CC_DIRECT	GO:0000785~chromatin	198	9.09508	2.95731e-18	BACH1, BACH2, CCAR2, SMC2, SOX2, HOXA9, CREB3L2, BBX, HOXA1, SOX9, SOX6, SOX4, HOXA5, MEF2A, HES7, HES6, MED1, TSPYL1, FOXH1, SOX12, RUNX3, RUNX2, THAP1, AR, RFX6, WDR82, HOXB3, TP53, HOXB6, HOXB5, SET, FOXG1, GATA6, TWIST1, GATA4, HIF1A, HOXC8, ZBED3, CREBBP, JUND, SETD1A, PLK1, POU6F2, NFATC3, NFATC1, FOSL1, REL, SNAI2, MKX, HOXD9, HOXD8, EZH2, BARHL2, CSRNP2, GMEB1, CSRNP3, SETD3, FOXE1, HNF4A…	2094	1032	20163	1.84741	2.85085e-15	5.7017e-16	5.49469e-16
GOTERM_BP_DIRECT	GO:0006357~regulation of transcription from RNA polymerase II promoter	288	13.2292	8.45147e-18	IKZF2, BACH1, IKZF3, BACH2, ZXDA, HOXA9, ZNF608, ZNF607, ZMIZ1, ZXDB, ZNF846, CREB3L2, BBX, HOXA1, SOX9, SOX6, HOXA5, PKNOX2, MEF2A, HES7, HES6, MED1, SP110, ZNF12, RUNX3, RUNX2, THAP1, AR, RFX6, PRKAR1A, HOXB3, PFN1, CCNQ, TP53, HOXB6, ZSCAN29, HOXB5, ZNF28, ZNF274, ZNF324B, SRCAP, FOXG1, GATA6, TWIST1, GATA4, ZNF24, HIF1A, MTDH, ZNF708, HIVEP1, ZSCAN12, ZNF701, HIVEP3, ZNF268, RREB1, ZBTB7A, HO…	2009	1699	19157	1.61639	5.25935e-14	1.75283e-14	1.72325e-14
GOTERM_MF_DIRECT	GO:0003700~transcription factor activity, sequence-specific DNA binding	124	5.69591	9.11238e-15	FOXA1, RORA, PRDM1, IKZF2, NR3C1, IKZF3, BACH1, ETS1, BACH2, SOX2, HOXA9, GPBP1, CREB3L2, SOX9, SOX6, SOX4, HOXA5, MEF2A, HES6, ZNF281, FOXH1, MITF, RUNX3, HIC1, RUNX2, THAP1, FOXP1, AR, MYCN, HOXB3, ERG, LMX1B, TP53, DLX2, MAX, MAZ, GATA6, CREM, GATA4, FOXO3, HIF1A, FOXO1, NEUROD1, ZNF268, ZBTB7A, ZNF783, ESRRA, TFAP2A, SMAD2, SMAD1, ZFHX3, SMAD4, JUND, BCL11B, POU6F2, NFATC3, NFATC1, NR2F2, FOX…	2064	553	18765	2.03862	1.57405e-11	7.87765e-12	7.66351e-12
GOTERM_MF_DIRECT	GO:0001228~transcriptional activator activity, RNA polymerase II transcription regulatory region sequence-specific binding	107	4.91502	3.07722e-13	FOXA1, PRDM4, NR3C1, IKZF3, BACH1, ETS1, HOXA13, SOX2, YY1, HOXA10, HOXA9, SALL2, ZNF208, CREB3L2, HOXA1, SOX9, SOX4, HOXA5, MEF2A, NKX6-3, FOXH1, MITF, SOX12, RUNX2, AR, MYCN, RFX6, HOXB3, ERG, TP53, HOXB5, DLX2, GATA4, FOXO3, ZNF24, HIF1A, FOXO1, NEUROD1, ZNF268, RREB1, ZNF267, TFAP2A, SMAD2, SMAD1, SMAD4, JUND, BCL11B, NFATC3, NFATC1, FOSL1, SP1, ZFP62, REL, CREBRF, HOXD8, BARHL2, CSRNP2, GMEB…	2064	471	18765	2.06539	5.32106e-10	1.77351e-10	1.7253e-10
GOTERM_MF_DIRECT	GO:0000978~RNA polymerase II core promoter proximal region sequence-specific DNA binding	212	9.73817	1.63982e-12	HNRNPU, IKZF2, BACH1, IKZF3, BACH2, SOX2, HOXA9, ZNF607, HOXA1, SOX9, SOX6, SOX4, HOXA5, PKNOX2, MEF2A, HES7, HES6, MED1, ZNF281, SOX12, ZNF12, RUNX3, RUNX2, THAP1, AR, RFX6, HOXB3, TP53, HOXB6, ZSCAN29, HOXB5, ZNF277, ZNF28, ZNF274, ZNF324B, GATA6, GATA4, ZNF24, HIF1A, ZBTB4, ZNF708, HIVEP1, ZSCAN12, ZNF701, HIVEP3, ZNF268, RREB1, ZBTB7A, ZNF267, ZNF264, JUND, BCL11B, POU6F2, NFATC3, NFATC1, NR2…	2064	1205	18765	1.59951	2.83521e-09	7.08813e-10	6.89545e-10
GOTERM_MF_DIRECT	GO:1990837~sequence-specific double-stranded DNA binding	117	5.37437	4.95145e-12	FOXA1, PRDM4, ZBTB20, HNRNPU, PRDM1, NR3C1, HOXA13, BACH2, YY1, HOXA10, HOXA9, BBX, HOXA1, SOX9, ZNF444, SOX4, HOXA5, PKNOX2, HES7, HES6, NKX6-3, MBNL2, ZNF281, ZBTB37, SOX12, ZNF12, RUNX3, HIC1, RUNX2, FOXP1, MYCN, ERG, LMX1B, HOXB6, ZSCAN29, HOXB5, ZNF274, DLX2, MAX, FOXG1, GATA6, CREM, GATA4, FOXO3, NEUROD1, HIVEP1, ZBTB7A, HOXC8, ESRRA, TFAP2A, ZBTB18, JUND, BCL11B, NFATC3, NFATC1, FOXN2, FOS…	2064	556	18765	1.91315	8.56112e-09	1.71221e-09	1.66567e-09
GOTERM_MF_DIRECT	GO:0000981~RNA polymerase II transcription factor activity, sequence-specific DNA binding	214	9.83004	1.55373e-10	BACH1, BACH2, SOX2, HOXA9, ZNF607, ZNF846, CREB3L2, BBX, HOXA1, SOX9, SOX6, SOX4, HOXA5, PKNOX2, MEF2A, HES7, HES6, SP110, ZNF281, FOXH1, SOX12, ZNF12, RUNX3, RUNX2, THAP1, AR, RFX6, HOXB3, TP53, HOXB6, ZSCAN29, HOXB5, ZNF28, ZNF274, ZNF324B, FOXG1, GATA6, TWIST1, GATA4, ZNF24, HIF1A, ZBTB4, ZNF708, HIVEP1, ZSCAN12, ZNF701, HIVEP3, ZBTB7A, HOXC8, GTF2IRD2B, ZBED3, ZNF264, JUND, GTF2IRD2, POU6F2, …	2064	1279	18765	1.52119	2.6864e-07	2.98489e-08	2.90375e-08
Annotation Cluster 3	Enrichment Score: 7.50022422609319
Category	Term	Count	%	PValue	Genes	List Total	Pop Hits	Pop Total	Fold Enrichment	Bonferroni	Benjamini	FDR
REACTOME_PATHWAY	R-HSA-5663202~Diseases of signal transduction by growth factor receptors and second messengers	108	4.96096	1.83548e-12	KLB, IRS1, PEBP1, HHAT, PSMD7, PPP2R1B, FGF9, AKT2, KIF5B, PSMD3, PIM1, AKT1, EP300, PDGFRB, FRS2, EREG, EML4, TBL1XR1, PRKAR1A, TLN1, PSMD11, NOTCH1, CTBP1, PDGFB, TGFA, FOXO3, FOXO1, RAP1B, BAG4, UBC, FGF20, PLCG1, LYN, SMAD2, CREBBP, SMAD4, TGFB1, JAG1, FN1, MSN, FZD8, BRAF, QKI, SEM1, MDM2, CALM3, GRB2, STRN, CALM1, CALM2, BCL2L1, ALK, GSK3B, CDKN1A, CDKN1B, YWHAB, CLTC, MECP2, SHH, SPRED1, Z…	1376	433	10882	1.97254	3.61233e-09	7.22444e-10	6.28835e-10
REACTOME_PATHWAY	R-HSA-5683057~MAPK family signaling cascades	78	3.58291	1.94432e-08	KLB, IRS1, YWHAB, RASGRF1, PEBP1, IL5RA, SPRED1, PSMD7, XPO1, PPP2R1B, FGF9, PPP2R5E, PSMD3, RAC1, JAK2, GOLGA7, HRAS, IL6R, JAK1, PDGFRB, DUSP2, NCOA3, PPP2R5A, FRS2, KSR2, DUSP9, DUSP6, EREG, PIK3CA, RASA4, KIT, MAPKAPK5, TLN1, MET, CAMK2D, PSMD11, CAMK2A, PDGFB, TGFA, RASAL2, FOXO3, FOXO1, EGFR, PSMA7, RASGRP3, PPP2CA, RAP1B, SPTA1, CDC42, PAK1, PSMB5, ERBB3, ERBB2, UBC, IGF2BP1, FGF20, MAPK1,…	1376	325	10882	1.89802	3.82635e-05	3.76015e-06	3.27294e-06
REACTOME_PATHWAY	R-HSA-5673001~RAF/MAP kinase cascade	63	2.89389	5.27176e-06	KLB, IRS1, YWHAB, RASGRF1, PEBP1, IL5RA, SPRED1, PSMD7, PPP2R1B, FGF9, PPP2R5E, PSMD3, JAK2, GOLGA7, HRAS, JAK1, PDGFRB, DUSP2, PPP2R5A, FRS2, KSR2, DUSP9, DUSP6, EREG, PIK3CA, RASA4, KIT, TLN1, MET, CAMK2D, PSMD11, CAMK2A, PDGFB, TGFA, RASAL2, EGFR, PSMA7, RASGRP3, PPP2CA, RAP1B, SPTA1, PSMB5, ERBB3, ERBB2, UBC, FGF20, MAPK1, SHOC2, FYN, RPS27A, CAMK2G, ICMT, FN1, BRAF, GRIN2B, SEM1, GDNF, KRAS,…	1376	280	10882	1.7794	0.0103212	0.000359963	0.000313321
REACTOME_PATHWAY	R-HSA-5684996~MAPK1/MAPK3 signaling	64	2.93983	5.30433e-06	KLB, IRS1, YWHAB, RASGRF1, PEBP1, IL5RA, SPRED1, PSMD7, PPP2R1B, FGF9, PPP2R5E, PSMD3, JAK2, GOLGA7, HRAS, IL6R, JAK1, PDGFRB, DUSP2, PPP2R5A, FRS2, KSR2, DUSP9, DUSP6, EREG, PIK3CA, RASA4, KIT, TLN1, MET, CAMK2D, PSMD11, CAMK2A, PDGFB, TGFA, RASAL2, EGFR, PSMA7, RASGRP3, PPP2CA, RAP1B, SPTA1, PSMB5, ERBB3, ERBB2, UBC, FGF20, MAPK1, SHOC2, FYN, RPS27A, CAMK2G, ICMT, FN1, BRAF, GRIN2B, SEM1, GDNF,…	1376	286	10882	1.76972	0.0103846	0.000359963	0.000313321
Annotation Cluster 4	Enrichment Score: 5.881463539704835
Category	Term	Count	%	PValue	Genes	List Total	Pop Hits	Pop Total	Fold Enrichment	Bonferroni	Benjamini	FDR
REACTOME_PATHWAY	R-HSA-9006925~Intracellular signaling by second messengers	84	3.85852	6.58853e-12	KLB, GSK3B, CDKN1A, CDKN1B, KDM1A, IRS1, CHD4, PSMD7, PPP2R1B, FGF9, PPP2R5E, AKT2, PSMD3, AKT1, PIP4K2C, RAC1, PDGFRB, CSNK2A1, EED, PRKCE, GAB1, PPP2R5A, FRS2, EREG, CREB1, PIK3CA, PRKAR1A, RRAGD, KIT, TRIB3, MET, TP53, CAMK2D, PHLPP1, PSMD11, CAMK2A, PDGFB, ITPR1, XIAP, ITPR2, TGFA, FOXO3, FOXO1, EGFR, PSMA7, ADCY6, HDAC7, PPP2CA, MTA1, GRK2, PSMB5, ERBB3, TNKS2, ERBB2, UBC, FGF20, MAPK1, RICT…	1376	309	10882	2.14986	1.29662e-08	2.16104e-09	1.88103e-09
REACTOME_PATHWAY	R-HSA-1257604~PIP3 activates AKT signaling	71	3.26137	9.67492e-10	KLB, GSK3B, CDKN1A, CDKN1B, KDM1A, IRS1, CHD4, PSMD7, PPP2R1B, FGF9, PPP2R5E, AKT2, PSMD3, AKT1, PIP4K2C, RAC1, PDGFRB, CSNK2A1, EED, GAB1, PPP2R5A, FRS2, EREG, CREB1, PIK3CA, RRAGD, KIT, TRIB3, MET, TP53, PHLPP1, PSMD11, PDGFB, XIAP, TGFA, FOXO3, FOXO1, EGFR, PSMA7, HDAC7, PPP2CA, MTA1, PSMB5, ERBB3, TNKS2, ERBB2, UBC, FGF20, MAPK1, RICTOR, FYN, PIP5K1C, RPS27A, MTA3, CBX8, CBX6, CBX2, GATAD2B, …	1376	267	10882	2.10299	1.90402e-06	2.38003e-07	2.07164e-07
REACTOME_PATHWAY	R-HSA-2219528~PI3K/AKT Signaling in Cancer	30	1.37804	2.30282e-05	KLB, GSK3B, CDKN1A, CDKN1B, IRS1, PDGFB, TGFA, FOXO3, FOXO1, EGFR, FGF9, ERBB3, AKT2, ERBB2, FGF20, AKT1, RICTOR, FYN, RAC1, PDGFRB, GAB1, FRS2, EREG, CREB1, PIK3CA, KIT, MDM2, GRB2, STRN, MET	1376	104	10882	2.28128	0.0443084	0.00119262	0.00103809
REACTOME_PATHWAY	R-HSA-199418~Negative regulation of the PI3K/AKT network	31	1.42398	4.66763e-05	KLB, PHLPP1, IRS1, PDGFB, TGFA, EGFR, PPP2CA, FGF9, PPP2R1B, ERBB3, PPP2R5E, AKT2, ERBB2, FGF20, AKT1, MAPK1, FYN, PIP4K2C, PIP5K1C, RAC1, PDGFRB, GAB1, PPP2R5A, FRS2, EREG, PIK3CA, KIT, GRB2, STRN, TRIB3, MET	1376	113	10882	2.16957	0.0877682	0.00199694	0.00173819
REACTOME_PATHWAY	R-HSA-6811558~PI5P, PP2A and IER3 Regulate PI3K/AKT Signaling	28	1.28617	0.000231907	KLB, IRS1, PDGFB, TGFA, EGFR, PPP2CA, FGF9, PPP2R1B, ERBB3, PPP2R5E, ERBB2, FGF20, AKT1, MAPK1, FYN, PIP4K2C, PIP5K1C, RAC1, PDGFRB, GAB1, PPP2R5A, FRS2, EREG, PIK3CA, KIT, GRB2, STRN, MET	1376	106	10882	2.08902	0.366469	0.00577713	0.00502857
REACTOME_PATHWAY	R-HSA-2219530~Constitutive Signaling by Aberrant PI3K in Cancer	20	0.918695	0.00323677	PDGFRB, KLB, IRS1, PDGFB, GAB1, TGFA, FRS2, EGFR, EREG, PIK3CA, FGF9, ERBB3, KIT, ERBB2, FGF20, GRB2, FYN, STRN, RAC1, MET	1376	78	10882	2.0278	0.998305	0.0390235	0.0339671
Annotation Cluster 5	Enrichment Score: 5.262164767439205
Category	Term	Count	%	PValue	Genes	List Total	Pop Hits	Pop Total	Fold Enrichment	Bonferroni	Benjamini	FDR
GOTERM_BP_DIRECT	GO:0006468~protein phosphorylation	97	4.45567	5.86275e-09	RPS6KA4, RPS6KA5, TBK1, CCND1, PIM1, AKT1, MAP3K8, PDK1, EIF2A, MORC3, CSNK2A1, PRKCE, PHKA1, CSNK1D, PRPF4B, RUNX3, PRKAB1, NRBP1, CDC25B, PRKD3, MAPKAPK2, TRIB3, ALPK3, ERG, NPR1, CTBP1, TXK, PDGFB, STK4, GRK2, STK35, STK38, MAP3K20, MAP3K21, IP6K3, LYN, SMAD2, NEK9, SMAD1, TGFB2, TGFB1, PLK1, BRAF, DCLK1, FER, CDK6, WNK1, CDK4, AAK1, TAF4B, ATM, GSK3B, BMPR2, DYRK2, ILK, PPP3CB, RSRC1, JAK2, J…	2009	507	19157	1.82436	3.64832e-05	5.21114e-06	5.1232e-06
GOTERM_BP_DIRECT	GO:0018105~peptidyl-serine phosphorylation	43	1.9752	1.47818e-07	GSK3B, CAMK2D, DYRK2, CAB39, ROCK1, ROCK2, MAST3, SLC1A1, CAMK2A, PDGFB, ILK, STK4, AURKA, RPS6KA4, MAPK8, GRK2, MAPK7, RPS6KA5, TBK1, CAMKV, AKT2, STK38, MKNK2, AKT1, MAPK1, RICTOR, PCK1, PAK2, MORC3, CSNK2A1, PRKCE, PLK1, CSNK1D, CDC7, DCLK1, TGFBR2, UHMK1, WNK1, MAPKAPK2, BCL2, ATM, MAPKAPK5, CSNK1G1	2009	173	19157	2.37012	0.000919447	6.1775e-05	6.07325e-05
GOTERM_MF_DIRECT	GO:0004712~protein serine/threonine/tyrosine kinase activity	78	3.58291	1.02559e-05	ALK, GSK3B, DYRK2, MAST3, ILK, IGF1R, RPS6KA4, RPS6KA5, TBK1, AKT2, PIM1, AKT1, MAP3K8, JAK2, JAK1, PDGFRB, CSNK2A1, PRKCE, MINK1, CSNK1D, PRPF4B, KSR2, UHMK1, PIK3CA, PRKD3, PDIK1L, MAPKAPK2, KIT, ALPK3, MET, STK40, CSNK1G1, CAMK2D, PRKAA1, ROCK1, ROCK2, TXK, CAMK2A, MST1R, STK4, EGFR, AURKA, PAK1, MAPK8, MAPK7, ERBB3, STK35, ERBB2, MKNK2, STK38, MAP3K20, MAP3K21, TRPM7, FYN, CAMK2G, BUB1, PAK2,…	2064	430	18765	1.64917	0.0175762	0.00080602	0.00078411
GOTERM_MF_DIRECT	GO:0004672~protein kinase activity	65	2.98576	0.000289706	GSK3B, ILK, RPS6KA5, TBK1, CAMKV, CCND1, AKT2, AKT1, MAP3K8, JAK2, PDK1, MAP2K4, CSNK2A1, PRKCE, MINK1, CSNK1D, PRPF4B, KSR2, PRKAB1, NRBP1, PDIK1L, PEAK1, MAPKAPK2, TRIB3, MAPKAPK5, MET, CSNK1G1, PRKAA1, ROCK1, ROCK2, NPR1, TXK, STK4, EGFR, AURKA, PAK1, GRK2, MAPK7, ERBB3, STK35, ERBB2, MKNK2, MAP3K20, CCL2, MAP3K21, CAMK2G, BUB1, PAK2, PAK4, NEK9, MAP3K3, TNK2, LIMK1, STYK1, PLK1, BRAF, CDC7, D…	2064	378	18765	1.56337	0.39406	0.0147324	0.0143319
GOTERM_MF_DIRECT	GO:0004674~protein serine/threonine kinase activity	63	2.89389	0.00189853	GSK3B, BMPR2, DYRK2, MAST3, ILK, RPS6KA4, RPS6KA5, TBK1, AKT2, PIM1, AKT1, MAP3K8, MAP2K4, BRD2, CSNK2A1, PRKCE, MINK1, CSNK1D, PRPF4B, KSR2, TGFBR2, UHMK1, PIK3CA, PRKD3, PDIK1L, MAPKAPK2, ALPK3, MAPKAPK5, STK40, CSNK1G1, CAMK2D, PRKAA1, ROCK1, ROCK2, CAMK2A, STK4, AURKA, PAK1, MAPK8, MAPK7, STK35, MKNK2, STK38, MAPK1, TRPM7, BUB1, PAK2, PAK4, NEK9, MAP3K3, TNK2, LIMK1, PLK1, BRAF, CDC7, DCLK1, …	2064	391	18765	1.46488	0.962585	0.0713599	0.0694201
Annotation Cluster 6	Enrichment Score: 5.246747702321727
Category	Term	Count	%	PValue	Genes	List Total	Pop Hits	Pop Total	Fold Enrichment	Bonferroni	Benjamini	FDR
REACTOME_PATHWAY	R-HSA-4420097~VEGFA-VEGFR2 Pathway	32	1.46991	8.23495e-07	NCKAP1, ROCK1, ROCK2, PXN, ITPR1, ITPR2, CDC42, PAK1, AKT2, NCK2, AKT1, RICTOR, FYN, PLCG1, RAC1, HRAS, PAK2, WASF2, VAV3, RHOA, VAV2, VEGFA, ABI2, PIK3CA, MAPKAPK2, CTNNB1, KRAS, TRIB3, CALM3, CALM1, CALM2, CRK	1376	99	10882	2.55626	0.00161933	9.09418e-05	7.91582e-05
REACTOME_PATHWAY	R-HSA-194138~Signaling by VEGF	33	1.51585	2.13992e-06	NCKAP1, NRP2, ROCK1, ROCK2, PXN, ITPR1, ITPR2, CDC42, PAK1, AKT2, NCK2, AKT1, RICTOR, FYN, PLCG1, RAC1, HRAS, PAK2, WASF2, VAV3, RHOA, VAV2, VEGFA, ABI2, PIK3CA, MAPKAPK2, CTNNB1, KRAS, TRIB3, CALM3, CALM1, CALM2, CRK	1376	108	10882	2.41646	0.00420251	0.000200541	0.000174556
REACTOME_PATHWAY	R-HSA-5218920~VEGFR2 mediated vascular permeability	13	0.597152	0.000103205	VAV3, VAV2, PAK1, AKT2, AKT1, CTNNB1, TRIB3, CALM3, RICTOR, RAC1, CALM1, CALM2, PAK2	1376	29	10882	3.54516	0.183817	0.0032341	0.00281504
Annotation Cluster 7	Enrichment Score: 4.556693626495195
Category	Term	Count	%	PValue	Genes	List Total	Pop Hits	Pop Total	Fold Enrichment	Bonferroni	Benjamini	FDR
REACTOME_PATHWAY	R-HSA-109606~Intrinsic Pathway for Apoptosis	22	1.01056	1.37124e-06	YWHAE, YWHAB, STAT3, XIAP, YWHAZ, BBC3, PPP3R1, MAPK8, TFDP1, TFDP2, C1QBP, CASP3, AKT2, E2F1, BCL2, AKT1, PMAIP1, MAPK1, SFN, BAK1, TP53, BCL2L1	1376	55	10882	3.16337	0.00269496	0.00013493	0.000117446
REACTOME_PATHWAY	R-HSA-114452~Activation of BH3-only proteins	15	0.689022	5.00994e-06	YWHAE, YWHAB, YWHAZ, BBC3, PPP3R1, MAPK8, TFDP1, TFDP2, AKT2, E2F1, BCL2, AKT1, PMAIP1, SFN, TP53	1376	30	10882	3.95422	0.00981115	0.000359963	0.000313321
REACTOME_PATHWAY	R-HSA-109581~Apoptosis	42	1.92926	0.000104335	YWHAE, PSMD11, ROCK1, YWHAB, XIAP, HMGB1, PSMA7, BBC3, PPP3R1, MAPK8, PSMD7, PSMB5, C1QBP, CASP3, AKT2, PSMD3, UBC, E2F1, AKT1, MAPK1, PMAIP1, SFN, BAK1, RPS27A, PAK2, UNC5B, STAT3, TNFRSF10B, TNFRSF10A, YWHAZ, SEM1, OCLN, TFDP1, TFDP2, BCL2, PKP1, ACIN1, CTNNB1, DSG2, VIM, TP53, BCL2L1	1376	180	10882	1.8453	0.185631	0.0032341	0.00281504
REACTOME_PATHWAY	R-HSA-5357801~Programmed Cell Death	44	2.02113	0.000827659	YWHAE, PSMD11, ROCK1, YWHAB, XIAP, HMGB1, PSMA7, BBC3, PPP3R1, MAPK8, PSMD7, PSMB5, CASP5, C1QBP, CASP3, AKT2, PSMD3, UBC, E2F1, AKT1, MAPK1, PMAIP1, SFN, BAK1, RPS27A, PAK2, UNC5B, STAT3, TNFRSF10B, TNFRSF10A, YWHAZ, SEM1, IL1A, OCLN, TFDP1, TFDP2, BCL2, PKP1, ACIN1, CTNNB1, DSG2, VIM, TP53, BCL2L1	1376	210	10882	1.657	0.803974	0.0148076	0.0128889
Annotation Cluster 8	Enrichment Score: 4.542777104056266
Category	Term	Count	%	PValue	Genes	List Total	Pop Hits	Pop Total	Fold Enrichment	Bonferroni	Benjamini	FDR
REACTOME_PATHWAY	R-HSA-8848021~Signaling by PTK6	20	0.918695	1.73223e-05	CDKN1B, PXN, STAT3, NR3C1, HIF1A, RHOA, EGFR, EREG, SOCS3, ERBB3, CCND1, CDK4, ERBB2, UBC, AKT1, KRAS, RAC1, RPS27A, HRAS, CRK	1376	54	10882	2.92905	0.033516	0.00094695	0.000824251
REACTOME_PATHWAY	R-HSA-9006927~Signaling by Non-Receptor Tyrosine Kinases	20	0.918695	1.73223e-05	CDKN1B, PXN, STAT3, NR3C1, HIF1A, RHOA, EGFR, EREG, SOCS3, ERBB3, CCND1, CDK4, ERBB2, UBC, AKT1, KRAS, RAC1, RPS27A, HRAS, CRK	1376	54	10882	2.92905	0.033516	0.00094695	0.000824251
REACTOME_PATHWAY	R-HSA-1227986~Signaling by ERBB2	18	0.826826	7.8426e-05	PRKCE, ERBIN, GAB1, RHOA, EGFR, EREG, PIK3CA, ERBB3, AKT2, ERBB2, UBC, AKT1, GRB2, KRAS, FYN, PLCG1, RPS27A, HRAS	1376	50	10882	2.84703	0.143027	0.00296812	0.00258353
Annotation Cluster 9	Enrichment Score: 4.2637369855749565
Category	Term	Count	%	PValue	Genes	List Total	Pop Hits	Pop Total	Fold Enrichment	Bonferroni	Benjamini	FDR
REACTOME_PATHWAY	R-HSA-166520~Signaling by NTRKs	39	1.79146	8.31785e-07	IRS1, YWHAB, SRF, CLTC, CHD4, FURIN, CRKL, PPP2CA, MAPK7, RPS6KA5, PPP2R1B, MAPK1, EP300, FYN, PLCG1, RAC1, HRAS, MEF2D, AP2M1, MEF2A, JUND, BDNF, NTRK3, STAT3, GAB1, FRS2, BRAF, GRIN2B, RHOA, DUSP6, FOSL1, CREB1, PIK3CA, MAPKAPK2, ID4, RAPGEF1, GRB2, KRAS, CRK	1376	134	10882	2.30171	0.00163561	9.09418e-05	7.91582e-05
REACTOME_PATHWAY	R-HSA-187037~Signaling by NTRK1 (TRKA)	32	1.46991	2.54e-05	IRS1, YWHAB, SRF, CLTC, CHD4, CRKL, PPP2CA, MAPK7, RPS6KA5, PPP2R1B, MAPK1, EP300, PLCG1, HRAS, MEF2D, AP2M1, MEF2A, JUND, STAT3, FRS2, BRAF, RHOA, DUSP6, FOSL1, CREB1, PIK3CA, MAPKAPK2, ID4, RAPGEF1, GRB2, KRAS, CRK	1376	115	10882	2.20061	0.0487591	0.00128172	0.00111565
REACTOME_PATHWAY	R-HSA-198725~Nuclear Events (kinase and transcription factor activation)	16	0.734956	0.00765497	MEF2A, JUND, SRF, CHD4, DUSP6, PPP2CA, FOSL1, RPS6KA5, CREB1, MAPK7, PPP2R1B, MAPKAPK2, ID4, EP300, MAPK1, MEF2D	1376	61	10882	2.07434	1	0.0697453	0.0607082
Annotation Cluster 10	Enrichment Score: 3.837802260049224
Category	Term	Count	%	PValue	Genes	List Total	Pop Hits	Pop Total	Fold Enrichment	Bonferroni	Benjamini	FDR
REACTOME_PATHWAY	R-HSA-9009391~Extra-nuclear estrogen signaling	26	1.1943	4.54308e-06	CDKN1B, SRF, TGFA, FOXO3, EGFR, GNAI2, IGF1R, XPO1, CCND1, AKT2, AKT1, MAPK1, HRAS, PRMT1, MMP3, GNG12, EREG, UHMK1, CREB1, PIK3CA, BCL2, KRAS, STRN, CALM3, CALM1, CALM2	1376	77	10882	2.67038	0.00890095	0.000357631	0.000311292
REACTOME_PATHWAY	R-HSA-9006931~Signaling by Nuclear Receptors	63	2.89389	4.4857e-05	FOXA1, CDKN1B, HSP90AB1, KDM1A, CHD1, IGF1R, YY1, XPO1, CCND1, AKT2, AKT1, EP300, HRAS, PDK1, NCOA2, MYLIP, SREBF1, MED1, PRMT1, NCOA3, MMP3, SMC1A, KCTD6, EREG, UHMK1, ALDH1A3, NR5A2, CREB1, PIK3CA, TBL1XR1, RARB, KDM3A, DDX5, SRF, TGFA, FOXO3, EGFR, GNAI2, RXRA, RDH10, POLR2F, MAPK1, PCK1, KDM4A, CREBBP, JUND, POU2F1, GREB1, GNG12, CXCL12, SP1, AGO4, SCD, FASN, AGO1, AGO2, BCL2, KRAS, STRN, CAL…	1376	299	10882	1.66632	0.0844961	0.00199692	0.00173817
REACTOME_PATHWAY	R-HSA-8939211~ESR-mediated signaling	50	2.29674	6.1621e-05	FOXA1, CDKN1B, HSP90AB1, KDM1A, CHD1, IGF1R, YY1, XPO1, CCND1, AKT2, AKT1, EP300, HRAS, NCOA2, MED1, PRMT1, NCOA3, MMP3, SMC1A, KCTD6, EREG, UHMK1, NR5A2, CREB1, PIK3CA, DDX5, SRF, TGFA, FOXO3, EGFR, GNAI2, POLR2F, MAPK1, CREBBP, JUND, POU2F1, GREB1, GNG12, CXCL12, SP1, AGO4, AGO1, AGO2, BCL2, KRAS, STRN, CALM3, CALM1, CALM2, TNRC6A	1376	223	10882	1.77319	0.114209	0.00258021	0.00224589
REACTOME_PATHWAY	R-HSA-9018519~Estrogen-dependent gene expression	28	1.28617	0.0354717	FOXA1, DDX5, HSP90AB1, KDM1A, TGFA, CHD1, YY1, CCND1, EP300, POLR2F, NCOA2, MED1, CREBBP, POU2F1, JUND, PRMT1, NCOA3, GREB1, SMC1A, KCTD6, CXCL12, NR5A2, SP1, AGO4, AGO1, AGO2, BCL2, TNRC6A	1376	150	10882	1.47624	1	0.198884	0.173114
