# Supplementary material for: Serum miRNA modulations indicate changes in retinal morphology
Source: Front Mol Neurosci. 2023 Mar 3;16:1130249. doi: 10.3389/fnmol.2023.1130249 (PMC10020626; doi:10.3389/fnmol.2023.1130249)
Supplement: Supplementary file 11 [file Table_7.XLSX]

## Sheet: Table 7
Supplementary Table 7. Spearman’s correlation between modulated miRNAs and human retinal histological measures.
Column1	Macula	Column2	Total	Column3
	R value	P-value	R value	P-value
Macula	1	NA	0.815875	0.000116438
Total	0.815875	0.000116438	1	NA
hsa-let-7a-5p	0.304051	0.252244	0.0647535	0.811685
hsa-let-7b-3p	0.409873	0.114864	0.0971303	0.720453
hsa-let-7b-5p	0.113274	0.676173	-0.16777	0.534552
hsa-let-7d-3p	0.0149045	0.95631	0.0883002	0.74504
hsa-let-7d-5p	0.293618	0.269699	0.0367918	0.892395
hsa-let-7e-3p	-0.0683196	0.801502	0.143813	0.595165
hsa-let-7f-2-3p	0.356217	0.175669	0.438558	0.0892672
hsa-let-7f-5p	-0.171401	0.525614	-0.186902	0.48824
hsa-let-7g-5p	-0.217605	0.418178	-0.375276	0.152053
hsa-let-7i-5p	0.070051	0.796569	-0.253127	0.344196
hsa-miR-1-3p	0.0909173	0.737728	0.350258	0.183524
hsa-miR-100-5p	0.0493301	0.856035	-0.110701	0.683168
hsa-miR-101-3p	-0.169911	0.529275	-0.0279617	0.918127
hsa-miR-103a-2-5p	0.0238472	0.930145	0.216336	0.420966
hsa-miR-103a-3p	0.342803	0.193671	0.0573952	0.832785
hsa-miR-106a-5p	-0.146064	0.589355	-0.354673	0.177683
hsa-miR-106b-3p	0.323427	0.221729	0.0353201	0.896678
hsa-miR-106b-5p	-0.0849555	0.754416	-0.135394	0.617106
hsa-miR-107	0.102841	0.704686	-0.110375	0.684056
hsa-miR-10a-5p	-0.0163949	0.951946	-0.0279617	0.918127
hsa-miR-10b-5p	-0.0283185	0.917086	-0.182487	0.498754
hsa-miR-1180-3p	0.159157	0.556024	-0.00453322	0.986706
hsa-miR-122-5p	-0.26679	0.317866	-0.344371	0.191507
hsa-miR-124-3p	-0.342284	0.194391	-0.397706	0.127129
hsa-miR-1249-3p	0.190777	0.479101	0.160412	0.552871
hsa-miR-1255a	0.0760128	0.779637	0.0588668	0.828556
hsa-miR-125a-5p	0.441172	0.087157	0.298749	0.261025
hsa-miR-125b-5p	0.0789937	0.771206	-0.125092	0.644368
hsa-miR-126-3p	-0.0625988	0.817852	-0.186902	0.48824
hsa-miR-126-5p	-0.36516	0.164304	-0.435615	0.0916862
hsa-miR-1260a	0.0149045	0.95631	0.291391	0.273518
hsa-miR-127-3p	-0.250005	0.350383	-0.423286	0.102328
hsa-miR-128-3p	0.0253376	0.92579	-0.220751	0.411313
hsa-miR-1290	0.183325	0.49675	0.401766	0.12294
hsa-miR-1301-3p	0.278714	0.295876	0.260486	0.329866
hsa-miR-130a-3p	-0.150535	0.57788	-0.189846	0.481291
hsa-miR-130b-3p	0.387516	0.138074	0.522443	0.037881
hsa-miR-132-3p	0.353236	0.17957	0.50184	0.0476271
hsa-miR-133a-3p	0.223567	0.405217	0.197204	0.464129
hsa-miR-133b	0.119885	0.658314	-0.107383	0.692225
hsa-miR-134-5p	-0.085018	0.75424	0.202504	0.451959
hsa-miR-137	0.0611083	0.822124	0.300221	0.258569
hsa-miR-139-5p	0.0804841	0.766999	-0.00294334	0.991368
hsa-miR-140-3p	0.244433	0.361574	-0.0691685	0.799082
hsa-miR-140-5p	0.20121	0.454914	0.353201	0.179616
hsa-miR-142-3p	-0.405402	0.119271	-0.345843	0.18949
hsa-miR-142-5p	-0.0223567	0.934502	-0.219279	0.414518
hsa-miR-143-3p	0.216115	0.421452	0.0632818	0.815896
hsa-miR-144-3p	0.00596179	0.982518	0.0662252	0.807479
hsa-miR-144-5p	-0.0775032	0.775419	0.263429	0.324231
hsa-miR-145-5p	0.155006	0.5665	-0.166299	0.538194
hsa-miR-146a-5p	-0.00447134	0.986888	-0.200147	0.45735
hsa-miR-146b-5p	-0.296599	0.264638	-0.269316	0.313131
hsa-miR-148a-3p	-0.102841	0.704686	-0.335541	0.203901
hsa-miR-148b-3p	-0.143083	0.597056	-0.172185	0.523693
hsa-miR-150-5p	0.418816	0.106393	0.195732	0.467537
hsa-miR-151a-3p	-0.0402421	0.882367	-0.238411	0.373892
hsa-miR-151a-5p	0.13414	0.620399	-0.108904	0.68807
hsa-miR-151b	0.246851	0.356694	0.428571	0.0976638
hsa-miR-152-3p	0.105822	0.6965	0.210449	0.434018
hsa-miR-153-3p	0.100155	0.712089	0.307012	0.247421
hsa-miR-154-5p	-0.0401399	0.882663	-0.0638015	0.814409
hsa-miR-155-5p	-0.196884	0.464869	-0.393225	0.131866
hsa-miR-15a-3p	-0.257847	0.334964	0.0883002	0.74504
hsa-miR-15a-5p	-0.0640892	0.813585	-0.0603385	0.824332
hsa-miR-15b-3p	0.043223	0.873716	0.169242	0.530921
hsa-miR-15b-5p	0.026828	0.921437	-0.125092	0.644368
hsa-miR-16-2-3p	-0.0312994	0.90839	-0.0544518	0.841256
hsa-miR-16-5p	-0.0630642	0.816519	-0.156416	0.562933
hsa-miR-17-3p	-0.292128	0.272251	0.0470935	0.862503
hsa-miR-17-5p	0.114764	0.672132	-0.0544518	0.841256
hsa-miR-181a-3p	-0.0491848	0.856455	-0.0809419	0.765708
hsa-miR-181a-5p	0.242943	0.364601	-0.01766	0.948242
hsa-miR-181b-5p	0.070051	0.796569	-0.307579	0.246504
hsa-miR-181c-5p	0.231019	0.38932	-0.0853569	0.753289
hsa-miR-181d-5p	0.0417325	0.87804	-0.0309051	0.90954
hsa-miR-182-5p	0.536561	0.0321287	0.437086	0.0904709
hsa-miR-185-5p	-0.0789937	0.771206	-0.126564	0.640447
hsa-miR-186-5p	0.0238472	0.930145	-0.248712	0.352961
hsa-miR-188-5p	0.310137	0.242394	0.176269	0.51374
hsa-miR-18a-3p	0.330336	0.211443	0.248338	0.35371
hsa-miR-18a-5p	-0.0521656	0.847847	-0.173657	0.520096
hsa-miR-190a-5p	-0.490357	0.0538104	-0.331126	0.210288
hsa-miR-191-5p	0.23251	0.386182	-0.0515085	0.849744
hsa-miR-192-5p	-0.420306	0.105025	-0.163355	0.545511
hsa-miR-193a-5p	0.306444	0.248341	0.149078	0.58161
hsa-miR-193b-3p	0.181685	0.500675	-0.109713	0.68586
hsa-miR-194-5p	-0.351746	0.181542	-0.412068	0.112743
hsa-miR-195-5p	0.260828	0.329207	0.413539	0.111336
hsa-miR-197-3p	0.0029897	0.991233	0.106273	0.695263
hsa-miR-199a-3p	-0.341312	0.195743	-0.351729	0.181563
hsa-miR-199a-5p	0.0104331	0.96941	0.122149	0.652238
hsa-miR-19a-3p	-0.377083	0.149931	-0.504783	0.0461312
hsa-miR-19b-3p	0.00596179	0.982518	-0.0470935	0.862503
hsa-miR-200a-3p	-0.363937	0.165828	-0.105302	0.697926
hsa-miR-202-5p	-0.193758	0.472127	0	1
hsa-miR-204-5p	-0.463802	0.0703613	-0.402953	0.121734
hsa-miR-20a-5p	-0.327898	0.215037	-0.335541	0.203901
hsa-miR-20b-5p	0.180344	0.503895	0.219279	0.414518
hsa-miR-21-3p	-0.336841	0.202044	-0.111847	0.68005
hsa-miR-21-5p	-0.26679	0.317866	-0.384106	0.141877
hsa-miR-210-3p	0.281694	0.290524	0.291391	0.273518
hsa-miR-2110	0.359462	0.171486	0.107511	0.691875
hsa-miR-214-3p	0.380064	0.146476	0.568065	0.021696
hsa-miR-215-5p	-0.0760128	0.779637	0.201619	0.453979
hsa-miR-22-3p	0.397949	0.126875	0.286976	0.281185
hsa-miR-22-5p	0.107312	0.692419	-0.0691685	0.799082
hsa-miR-221-3p	0.13265	0.624324	-0.116262	0.668081
hsa-miR-221-5p	0.083465	0.758604	0.236939	0.376937
hsa-miR-222-3p	0.19972	0.458331	-0.125092	0.644368
hsa-miR-223-3p	-0.289795	0.276274	-0.196446	0.465882
hsa-miR-223-5p	0.210153	0.43468	-0.0544518	0.841256
hsa-miR-224-5p	-0.0298089	0.912737	0.135394	0.617106
hsa-miR-23a-3p	0.119236	0.660061	-0.16777	0.534552
hsa-miR-23b-5p	0.124177	0.64681	0.0856719	0.752405
hsa-miR-24-3p	0.0476943	0.860765	-0.225166	0.401778
hsa-miR-25-3p	0.307032	0.247389	0.111847	0.68005
hsa-miR-26a-5p	-0.281694	0.290524	-0.419426	0.105831
hsa-miR-26b-5p	-0.147554	0.58552	-0.373804	0.153795
hsa-miR-27a-3p	-0.202701	0.451509	-0.512141	0.0425451
hsa-miR-27a-5p	0.204236	0.448015	0.215108	0.423672
hsa-miR-27b-3p	-0.0625988	0.817852	-0.304636	0.251287
hsa-miR-28-3p	0.363669	0.166163	0.46652	0.068516
hsa-miR-296-5p	-0.238472	0.373766	-0.101545	0.708254
hsa-miR-29a-3p	0.110293	0.68428	-0.206034	0.443942
hsa-miR-29b-2-5p	0.2395	0.371647	0.332436	0.208379
hsa-miR-29b-3p	0.259338	0.332078	0.0500368	0.853993
hsa-miR-29c-3p	0.13265	0.624324	-0.144224	0.594104
hsa-miR-29c-5p	0.0822168	0.762116	-0.079705	0.769198
hsa-miR-301a-3p	0.0775032	0.775419	0.139809	0.605562
hsa-miR-302d-3p	0.424182	0.101526	0.276507	0.299875
hsa-miR-30a-3p	-0.317465	0.230855	-0.288447	0.278615
hsa-miR-30b-5p	0.405402	0.119271	0.417954	0.107189
hsa-miR-30c-5p	0.345784	0.189571	0.518028	0.0398301
hsa-miR-30d-5p	0.222077	0.408437	0.0235467	0.931023
hsa-miR-30e-3p	-0.147554	0.58552	0.013245	0.961171
hsa-miR-30e-5p	0.362179	0.168036	0.509198	0.0439535
hsa-miR-31-5p	-0.00298089	0.991258	0.242826	0.364839
hsa-miR-320a	0.241452	0.367642	-0.0838852	0.757423
hsa-miR-320b	0.0894268	0.74189	-0.239882	0.370861
hsa-miR-323b-5p	0.238007	0.374727	0.0636645	0.814801
hsa-miR-324-3p	0.223567	0.405217	0.300221	0.258569
hsa-miR-324-5p	0.250395	0.349605	0.0809419	0.765708
hsa-miR-325	0.0402421	0.882367	0.128035	0.636534
hsa-miR-326	0.149045	0.581695	-0.0397351	0.883839
hsa-miR-328-3p	0.359198	0.171824	0.428256	0.0979377
hsa-miR-331-3p	0.59916	0.0141773	0.781457	0.000350271
hsa-miR-335-5p	0.0193758	0.943221	-0.0838852	0.757423
hsa-miR-338-3p	-0.152475	0.572932	-0.278967	0.295418
hsa-miR-338-5p	-0.173403	0.520717	-0.15203	0.574065
hsa-miR-339-3p	0.137121	0.612579	0.0456218	0.866764
hsa-miR-339-5p	0.0104331	0.96941	-0.226637	0.398627
hsa-miR-33a-5p	-0.427758	0.0983713	-0.348786	0.185499
hsa-miR-340-5p	0.131159	0.628258	0.292862	0.270991
hsa-miR-342-3p	0.384535	0.141394	0.0353201	0.896678
hsa-miR-345-5p	0.0104331	0.96941	0.01766	0.948242
hsa-miR-34a-5p	0.163949	0.544031	0.250184	0.350025
hsa-miR-361-3p	0.156497	0.562728	-0.126564	0.640447
hsa-miR-361-5p	0.234	0.383057	-0.0618102	0.820112
hsa-miR-362-5p	0.140205	0.604529	0.139175	0.607213
hsa-miR-363-3p	0.417325	0.107773	0.498896	0.0491589
hsa-miR-365a-3p	0.189287	0.482606	0.350258	0.183524
hsa-miR-374a-3p	-0.174326	0.518465	-0.319108	0.228317
hsa-miR-374a-5p	-0.0983695	0.717023	-0.259014	0.332704
hsa-miR-374b-5p	-0.193758	0.472127	-0.338484	0.199714
hsa-miR-375	0.238472	0.373766	0.481236	0.0591302
hsa-miR-376a-3p	-0.013414	0.960676	-0.0147167	0.95686
hsa-miR-376c-3p	-0.0745772	0.783706	-0.00441826	0.987043
hsa-miR-377-3p	-0.335597	0.20382	-0.287187	0.280815
hsa-miR-378a-3p	-0.107312	0.692419	-0.331126	0.210288
hsa-miR-378a-5p	-0.390497	0.134808	-0.0986019	0.71638
hsa-miR-380-3p	0.0417325	0.87804	0.0353201	0.896678
hsa-miR-382-5p	-0.310137	0.242394	-0.340587	0.196757
hsa-miR-409-3p	-0.0277783	0.918663	-0.224616	0.402959
hsa-miR-421	-0.0849555	0.754416	-0.013245	0.961171
hsa-miR-423-3p	0.275733	0.301287	-0.0529801	0.845498
hsa-miR-423-5p	0.43372	0.0932677	0.0986019	0.71638
hsa-miR-424-3p	-0.178985	0.507168	-0.27025	0.311389
hsa-miR-424-5p	0.169911	0.529275	0.12362	0.648299
hsa-miR-425-3p	-0.00745223	0.978148	-0.0838852	0.757423
hsa-miR-425-5p	0.324917	0.219484	0.0927153	0.732716
hsa-miR-429	0.0579885	0.83108	0.101991	0.707026
hsa-miR-433-3p	-0.00745223	0.978148	0.0250184	0.926722
hsa-miR-448	0.0238472	0.930145	0.228109	0.395488
hsa-miR-451a	-0.13599	0.615542	-0.186207	0.489889
hsa-miR-452-5p	-0.00933534	0.972628	-0.179746	0.505335
hsa-miR-483-3p	-0.0238472	0.930145	0.160412	0.552871
hsa-miR-483-5p	-0.192268	0.475608	0.0367918	0.892395
hsa-miR-484	0.336841	0.202044	0.0544518	0.841256
hsa-miR-485-3p	-0.179828	0.505138	-0.30862	0.244826
hsa-miR-486-3p	0.412854	0.11199	0.241354	0.367843
hsa-miR-486-5p	0.103605	0.702584	0.101559	0.708216
hsa-miR-491-5p	-0.010464	0.96932	0.18155	0.500998
hsa-miR-494-3p	-0.308624	0.24482	-0.192701	0.474596
hsa-miR-495-3p	-0.310013	0.242592	-0.500368	0.0483885
hsa-miR-499a-5p	-0.164239	0.543309	-0.00648681	0.980978
hsa-miR-500a-3p	-0.330336	0.211443	-0.230546	0.390319
hsa-miR-500a-5p	0.0405964	0.881338	-0.194923	0.469415
hsa-miR-501-5p	0.372164	0.155754	0.427227	0.0988351
hsa-miR-502-3p	0.217605	0.418178	0.413539	0.111336
hsa-miR-503-5p	-0.118003	0.663381	-0.14938	0.580835
hsa-miR-505-3p	-0.190777	0.479101	-0.381163	0.145216
hsa-miR-505-5p	0.189287	0.482606	0.453275	0.0778525
hsa-miR-518f-3p	-0.0947251	0.727126	-0.432289	0.0944748
hsa-miR-524-3p	0.231702	0.387881	0.358672	0.172498
hsa-miR-532-3p	0.225058	0.402011	0.378219	0.148608
hsa-miR-532-5p	0.0837116	0.757911	0.00885611	0.974032
hsa-miR-543	-0.0937974	0.729705	-0.0881343	0.745505
hsa-miR-545-5p	-0.0760128	0.779637	0.0662252	0.807479
hsa-miR-548a-3p	0.147663	0.585241	0.368925	0.15967
hsa-miR-548am-5p	-0.279537	0.294392	-0.0619928	0.819588
hsa-miR-548d-5p	-0.216274	0.421102	-0.182622	0.498432
hsa-miR-548e-3p	0.33386	0.206317	0.434143	0.0929131
hsa-miR-548j-5p	0.352497	0.180546	0.10606	0.695847
hsa-miR-548k	-0.0191294	0.943942	0.14733	0.586097
hsa-miR-570-3p	-0.0670701	0.805067	0.11479	0.672062
hsa-miR-574-3p	-0.0938982	0.729425	0.267844	0.315885
hsa-miR-576-5p	-0.0119236	0.965043	0.169242	0.530921
hsa-miR-579-3p	0.0849555	0.754416	0.0765269	0.778182
hsa-miR-582-5p	0.00894268	0.973779	-0.0309051	0.90954
hsa-miR-584-5p	0.026828	0.921437	0.191317	0.477834
hsa-miR-590-3p	-0.225058	0.402011	-0.0603385	0.824332
hsa-miR-590-5p	-0.236981	0.376849	-0.282561	0.28898
hsa-miR-598-3p	-0.117072	0.665893	-0.0974642	0.719528
hsa-miR-625-3p	0.0941756	0.728653	-0.0693729	0.7985
hsa-miR-625-5p	0.318956	0.228552	0.523915	0.0372476
hsa-miR-628-3p	-0.00894268	0.973779	0.206034	0.443942
hsa-miR-629-5p	0.102841	0.704686	0.208977	0.437314
hsa-miR-652-3p	0.257847	0.334964	-0.0309051	0.90954
hsa-miR-653-5p	0.196739	0.465204	0.323768	0.221215
hsa-miR-660-5p	-0.190777	0.479101	-0.0529801	0.845498
hsa-miR-664a-3p	0.149154	0.581414	-0.0662739	0.80734
hsa-miR-7-1-3p	0.0536561	0.843549	0.276674	0.299572
hsa-miR-7-5p	-0.128178	0.636154	-0.0103017	0.969795
hsa-miR-744-5p	0.23251	0.386182	0.0353201	0.896678
hsa-miR-769-5p	0.032814	0.903976	-0.107511	0.691875
hsa-miR-874-3p	-0.0178985	0.947544	0.279823	0.293877
hsa-miR-885-5p	-0.284675	0.28523	-0.304636	0.251287
hsa-miR-92a-3p	0.132135	0.625683	0.0985937	0.716402
hsa-miR-92b-3p	0.0630642	0.816519	0.0229805	0.932678
hsa-miR-93-3p	0.470981	0.0655632	0.479765	0.0600236
hsa-miR-93-5p	0.26679	0.317866	0.0206034	0.939629
hsa-miR-941	-0.0760128	0.779637	-0.0750552	0.782351
hsa-miR-96-5p	0.172892	0.521965	0.270787	0.310391
hsa-miR-99a-5p	0.155006	0.5665	0.0382634	0.888116
hsa-miR-99b-5p	0.356217	0.175669	0.103017	0.704202
